# Supplementary material for: The putative type 4 secretion system effector BspD is involved in maintaining envelope integrity of the pathogen Brucella
Source: mSphere. 2024 Oct 10;9(11):e00232-24. doi: 10.1128/msphere.00232-24 (PMC11580434; doi:10.1128/msphere.00232-24)
Supplement: Data File S1 — Multiple sequence alignment. [file msphere.00232-24-s0001.txt]

>AGRFC02378 | A0A7Y0XP19 | OMAGroup:857988 | [Agrobacterium fabrum (strain C58 / ATCC 33970)
--------------------------MIEYAILFGLGFLTATLLALLIAPAIHRRIVAYTENRIRATMPISPQEVRAQKDMARALYAAENAKVRQELDTEREKNTSLRLANEAASSDAYRLGEQ----NRSFSLKIEELTLEIGELRAALDASEERAGTIAA------N-LLQQEQAANERASQMSDLTARLTNLTRELDDSKITAATRDLEAEQAKQTASRFRKEGETATRELQDVAARNKEAMTAVARESRKVTRLEEQLATLMAKNA-DLDTMLTLRNQDVARLREQLAATGGRSNDMIIRLPNPAVPVEKAVNPPQPAAPAPAAALDTAPVVEDEVTEAMAAEDTVVSPVVERAAPAKEGLEQEIEDIRNQGTALTERLLNVRGTS-NDEPIRREIARIAAEMIALTAAREGERSPIPGLLARASVSSERESLATRAKVVMEKRKR-------------------------------------
>AGRRK02643 | B9J8Q3 | OMAGroup:857988 | [Agrobacterium radiobacter (strain K84 / ATCC BAA-868)]
--------------------------MIEFALLFGLGFLTAAFLAFLIAPAIHRRIVWFTEKRLKATMPLSPQEVRAQKDMARALFAAENAKTEQLLTQERDKGVALQINNGKLLQEASRFAAE----SSELQTRIDDLETEAGELRSRLRREERDISQLKS------G-VHAAGQASAEKDADIDSLRKRMTKMAADADNLKIDLAARETEVESLKLRINTLRDERDTLRQDLNQASQRARDAELRLGQESDRARRLDERLNREIAGNA-DKETSIASLKEKLEAANGGTRPTARAPRA-----ANLVSSAKR-------ANGAKPMAEPAITAAADNDANASKPERTVEDD---I--------AHLTEEVRNRAAALSDRLSKSRSPA-HDQAMREEIAVIGANMVALTARQEGDQSPIFDLLPKETTPAEQGARLSLAHRAAALLRK-------------------------------------
>AZOC501075 | A8HQZ7 | OMAGroup:857988 | [Azorhizobium caulinodans (strain ATCC 43989 / DSM 5975
-------------MTTPAGGGKRRFHVIEQIMFFGLGVLSATLIALLVLPAVWHRAVRLTTRRVEAAVPISIFEVQADKDQQRAAFAVSQRRLELQLDQARNTLVAQATTIERQRQRIFNLEQQ----LTAQKAAHEALSTAHSDLAARFAAEAEALADHRI------Q-LEQANAALANTRTALAQTTRDLADQTARADEMTLSLAERDTRLIALDGRILELENTLAEARARQEETQAKLETAEARGQELDTRLAEAGAAQATLEAELA-EARTALAATRDESAGRGGELDARAGRIAEL---EAALALSQAE-------IAALRSGQHLMEHQRADDFARSETDITRLTGELDML----KADHAMMREALERARAARSDAPAGDGPEA--RAQLKDAILDLAAKVAARAA--ETPGSPLPDLLAKAEREETGGTLTLAGRIRSARQTEAANAEPDYPRARQVAGE--------------------
>BLAVI03173 | A0A0H5BNY9 | OMAGroup:857988 | [Blastochloris viridis]
--------------------------MIEAIMYFALGFLIAAAIALTTLPAVWNRAVRLTRRRIESLVPVSLAEIQADKDQVRAGYAMSMRRLELTADNLQWKTAEQAVEIGRQAVSVLSMKAELAQKLSEKDTLIQVLESQGAALREQLAATEQRLTATEQVLVDKTAALEDAVARIEDQDRSLAGLQRLVDETAALSETRKDEIAARDAELAALKAKVTDLEDGLAAAAAQAQRQRADVEALSRTLAEQRAQAELATSRIAELDGRLA-AQGREHDGLVKRIAALQGELQAREARLHD----AEAAARREREQ------ATVETEQGPVPLRAAFDKVQADKTALESQLAQ----A------REERAKLQRELAQARRQAEGNAAAERADNDLLRERIGEVAAEVARLTAQLEGPGSPINAIVADEVWVNGAAPAREGAPANTLADRIRALQARASDA---------------------------
>BRADU02143 | A0A2A6MP69 | OMAGroup:857988 | [Bradyrhizobium diazoefficiens (strain JCM 10833 / BCRC 13528 / IAM 13628 / NBRC 14792 / USDA 110)]
--------------------------MVEPIMYLAIGFLLAMLCGLAIVPLVHNRAVRLTTRRLEAATPLSMAEIQADKDQLRAEFAMSARRLEMSVDQLKNKTTSQLAELGKKSDAINRMKIE----LGEKNATIFALEAREKAVKEQLRATEEEFSAKTE-------ALRGAENALTDKQNELAKINSELSNRSMMAESRQVELVAVRAQIEELKNRVGDAEKEFAATQARLTQERTESETASRELGDARGRVENLSQRVNELDRQLI-VQVKEAEMLSGRVADLEGRLATQGKLLAER--DYENNQLRQAS-------EGSERTIKELRVEIAALSGGKSSAAMEQLRAEKAALEEQLRTARDERAKLQRDINAIQQQAESSWATERMENALLRERINDIAAEVAKLAMQLEGPNSPIEALLAAEAGQPPKPAPRPANDAASNGAAAGTLPEGGGTLAERIRALQAHASRARQQGA--------
>OCHA401551 | A0A6I0CU19 | OMAGroup:857988 | [Ochrobactrum anthropi (strain ATCC 49188 / DSM 6882
--------------------------MIQSALFFIFGVLVTVFVVVLLGPSVWRRAFFLARRQVQAELPITLAEIRADRDGLRAEHAVAVSRQEQLLKLERHKNAEQKVTLARQYEELKRIPL---------------LEGSQAEIEKQLEEHERVTKEAEA-------ARDTALEKAEILQAELERMQSHYSALEGLADTLRIEISGSETEYSRLTNEMTEMRRDRKEAAARYNEVSTQLTSAQTELKSEKRRNGELQQKLEKLISELS-DAQEKIERYSRKNAGASDNPELAEIE-------RENAALREEM-------AVLAARMVAATAEKEGPESPIHSILEAAEKSD---TGKDKKSGPKSLARRIRDLQ---------------------------------------------------------------------------------------------------------------
>BRUA201600 | Q2YQA7 | OMAGroup:857988 | [Brucella abortus (strain 2308)]
--------------------------MIQSALFLMLGVLVAVFVVVLLGPSVWRRAFFLARRQVQAELPITLAEIRADRDGLRAEHAVAVSKLEQLLKLERGKTAEQKVTLARQQDELKRIPL---------------LEQNIARLEKRLGEEEKGAAEARQ-------ARDTALEKAEILQAELERVQGHYVALESLADTLRIEISAHEAEISRLMSEITEMRHDRKDATARYNELSTQLTAAQTKLKSETRRNGELQQKLEKLISELS-DAQEKLER-----QNRHGDGALMSADQIEI--ARQNAALREEM-------ATLAARMVAITAEREGPDSPIHKLLKGTALTE---K------GKGKKNKAPKSLATRIRDMQ--------------------------------------------------------------------------------------------------------
>BRUC201535 | A9M704 | OMAGroup:857988 | [Brucella canis (strain ATCC 23365 / NCTC 10854)]
--------------------------MIQSALFLMLGVLVAVFVVVLLGPSVWRRAFFLARRQVQAELPITLAEIRADRDGLRAEHAVAVSKLEQLLKLERGKTAEQKVTLARQQDELKRIPL---------------LEQNIARLEKRLGEEEKGAAEARQ-------ARDTALEKAEILQAELERVQGHYVALESLADTLRIEISAHEAEISRLMSEITEMRHDRKDATARYNELSTQLTAAQTKLKSETRRNGELQQKLEKLISELS-DAQEKLER-----QNRHGDGALMSADQIEI--ARQNAALREEM-------ATLAARMVAITAEREGPDSPIHKLLKGTALTE---K------GKGKKNKAPKSLATGIRDMQ--------------------------------------------------------------------------------------------------------
>BRUM501576 | BM590_A1585 | OMAGroup:857988 | [Brucella melitensis (strain M5-90)]
--------------------------MIQSALFLMLGVLVAVFVVVLLGPSVWRRAFFLARRQVQAELPITLAEIRADRDGLRAEHAVAVSKLEQLLKLERGKTAEQKVTLARQQDELKRIPL---------------LEQNIARLEKRLGEEEKGAAEARQ-------ARDTALEKAEILQAELERVQGHYVALESLADTLRIEISAHEAEISRLMSEITEMRHDRKDATARYNELSTQLTAAQTKLKSETRRNGELQQKLEKLISELS-DAQEKLER-----QNRHGDGALMSADQIEI--ARQNAALREEM-------ATLAARMVAITAEREGPDSPIHKLLKGTALTE---K------GKGKKNKAPKSLATRIRDMQ--------------------------------------------------------------------------------------------------------
>BRUMC01533 | C7LDI5 | OMAGroup:857988 | [Brucella microti (strain CCM 4915)]
--------------------------MIQSALFLMLGVLVAVFVVVLLGPSVWRRAFFLARRQVQAELPITLAEIRADRDGLRAEHAVAVSKLEQLLKLERGKTAEQKVTLARQQDELKRIPL---------------LEQNIARLEKRLGEEEKGAAEARQ-------ARDTALEKAEILQAELERVQGHYVALESLADTLRIEISAHEAEISRLMSEITEMRHDRKDATARYNELSTQLTAAQTKLKSETRRNGELQQKLEKLISELS-DAQEKLER-----QNRHGDGALMSADQIEI--ARQNAALREEM-------ATLAARMVAITAEREGPDSPIHKLLKGTALTE---K------GKGKKNKAPKSLATRIRDMQ--------------------------------------------------------------------------------------------------------
>BRUO201370 | A0A0H3ASC5 | OMAGroup:857988 | [Brucella ovis (strain ATCC 25840 / 63/290 / NCTC 10512)]
----------------MSATARAVEIVIQSALFLMLGVLVAVFVVVLLGPSVWRRAFFLARRQVQAELPITLAEIRADRDGLRAEHAVAVSKLEQLLKLERGKTAEQKVTLARQQDELKRIPL---------------LEQNIARLEKRLGEEEKGAAEARQ-------ARDTALEKAEILQAELERVQGHYVALESLADTLRIEISAHEAEISRLMSEITEMRHDRKDATARYNELSTQLTAAQTKLKSETRRNGELQQKLEKLISELS-DAQEKLER-----QNRHGDGALMSADQIEI--ARQNAALREEM-------ATLAARMVAITAEREGPDSPIHKLLKGTALTE---K------GKGKKNKAPKSLATRIRDTQ--------------------------------------------------------------------------------------------------------
>BRUSI01552 | B0CI72 | OMAGroup:857988 | [Brucella suis (strain ATCC 23445 / NCTC 10510)]
--------------------------MIQSALFLMLGVLVAVFVVVLLGPSVWRRAFFLARRQVQAELPITLAEIRADRDGLRAEHAVAVSKLEQLLKLERGKTAEQKVTLARQQDELKRIPL---------------LEQNIARLEKRLGEEEKGAAEARQ-------ARDTALEKAEILQAELERVQGHYVALESLADTLRIEISAHEAEISRLMSEITEMRHDRKDATARYNELSTQLTAAQTKLKSETRRNGELQQKLEKLISELS-DAQEKLER-----QNRHGDGALMSADQIEI--ARQNAALREEM-------ATLAARMVAITAEREGPDSPIHKLLKGTALTE---K------GKGKKNKAPKSLATRIRDMQ--------------------------------------------------------------------------------------------------------
>MESAW02041 | L0KKH9 | OMAGroup:857988 | [Mesorhizobium australicum (strain HAMBI 3006 / LMG 24608 / WSM2073)]
--------------------------MVQSVLFFALGFLCAGFLALMVAPAVWRRAVALTRRRIEASIPLTQAEIQADKDRIRAEYAMTTRRLEINVKTLREKAAEQLVEINRGREALKALAVE--------RTDKDHALAELGAKNEALRQREEELHRLSE-------RLKETERKLERRALDLEKLEHMYDDASFASSSRQIELVARESELQKLASDIVLLRGQRKEADRRSQEIVAESKAARDALKAEKKRAAELDKKVQRLLATLA-DREDKLDRREKELARLREKSKTEDGA----------PALRLVG-------KPDEPARHEEAGKRDDLDRAIAKLDGDRERLE--A-------RLTALARENKRLKADLGAAASSGLTNG-NGAALREQMNELAAEVVHLTAKLEGPDSPIAKALAAPQDNRSAGNDRSLADRVRALQKAEAN----------------------------------
>METSB02248 | B8EIB6 | OMAGroup:857988 | [Methylocella silvestris (strain DSM 15510
--------------------------MIEQAMAFALGFAIAGLLALAIAPAFWRRAIRLSTRRLEMLVPLSTREIIAERDLLRAQFAVERRIIEQRAAQIASLRGADMAELGRRAEQIVEGSEK----FAELAAKYAAQGAELSAALRALDEAKAELAVAGSALYGAEGLLQRKHADLVDATLEARKLRASDQGKTAIIADYEAEIAMRQRHLAAARDDVATLRETLATLGLERDASLAALKAAAAQLADRDEALKAAESREAELQRRRKRQTETARAAERRMFEKIARVGAAESAARQQLAAERQRADNLAQE-------LETTRRLSAARDGAPAATEREENAVLRQNINEIGAAIIRMAAIAHDGAKAPFDDGAEAPGRAHAKPNVVTSN----------------------------------------------------------------------------------------------
>NITHX03159 | Q1QI36 | OMAGroup:857988 | [Nitrobacter hamburgensis (strain DSM 10229 / NCIMB 13809 / X14)]
--------------------------MVEPIMYLAIGFLVSMLCALMVMPLVHNRAVRLTTKRLEAATPLSMAEIQADKDQLRAEFAMSARRLEMSVDQLKRKTASQAAELGKKADAINRLKVE----LGEKNATIFNLDGQEKAVGEHLQSTEQELAAKAE-------TLRSTEQTLVDRQAELGRLRQELSDRSLTAETRQSELFVVRAQIERLQSRVDDVEKEFAATQALLEQQRSVSAATARERDDARKHVENLSQRVVKIDEQLI-DKVKDAERLGSRVQELESHLAAQTKTLAERD--EKNGRLRQAN-------AAAERAVSELREEIASLNGGKSPLIDMLRNEMVAAERALR-AAHDERAKLQRDINVIQQQAVSSGTTEHLENALLRERINDIAAEIAGLAMTIEGPDSPIKAILAADTAPTRAAKTVNGAPPSAGTLADRIRALQSLASGSARRPG--------------------
>NITWN00494 | Q3SVA9 | OMAGroup:857988 | [Nitrobacter winogradskyi (strain ATCC 25391 / DSM 10237
--------------------------MVEPIMYLAIGFLVSMLCGLMVMPLVHDRAVRLTVKRMEAATPMSMAEIQADRDQLRAEFAMSARRLEMKVDQFRRKVASQSAELGKKADAINRLKVE----LGEKNERIFSLEGRGKTVGERLQSAEQELAARAE-------TLRSVEQTLAERQSDLGRLRQELSERSVTAESRQAELFVVRAQIERLQSRLNEVENELASTQALLEQQRDETAAVARERDDARKHVENLSQRIVNIDTQLI-DKTRDAERLGGRVRALEADLAAQANALTERN--AKNSELRRAK-------TAAERANSELRDEIASLTGGKSPLID-TLRNEMLATERALRAAHDERAKLQRDINVLQRQTESG-TVEQMENALLREHINDIAAEVARLAMTIEGPDSPIETILAASATGPAKAPNGSAGVIPVSTLADRIRALQPHAPRSERRSS--------------------
>OLICM00960 | WP_012564253 | OMAGroup:857988 | [Oligotropha carboxidovorans (strain OM4)]
--------------------------MIEPIMYLAIGFLISMLCGLMIMPLVHNRAVRLTTRRLEAAAPLSMAEIQADKDQLRAEFAMSARRLEMSVEQLKAKTTSQQAELGKKADAINRLKLE----LSEKSAAILSLEAREKALRDQLQTTEKDFASKTD-------SLRDAEQALREKQIELTKLSTELSDRTQTAEARAAELAAVKAQIETLQTRVAQAEEEHTEARRRLEDHRGQSEATSRELVDARTHAESLTGRLGDLDKQLV-DQSEKTQTLTARIKELETRLVTQDKVLLERE--RDIADLRKRL-------EAATAAEEALRAGLATAGTAKTETPRDSEAKA--V--------REEHDRLTREIATAKREIETGATNERRENTLLRERINAIAAEVAGLAMTLEGPDSTIKSMLATEPESAITTIVNGGTANAPAKPQGSLAERIRAIQEMQAARTGGSRQA--------------
>RHIL303754 | Q1MCS8 | OMAGroup:857988 | [Rhizobium leguminosarum bv. viciae (strain 3841)]
--------------------------MIEYALLFGLGFLTAAFLVFLVSPAVHRRIVWYTENRLKATMPLSPQEVRAQKDMVRALYAAENARTTQDLLREREKSLSFQLRHDALAVDAGRLATE----IGELQAQIGEMHVEAADQRSHLRKDENYISQLKT-N------LHIAEQSAVNKESELATMRTRLSKLGEQADGLRIDLAARETEAESLKFRVNALRDERDTLRQDVSLLQKRAKDAEQKLTQQQHMVIRLEDKAARESASAI-EKETLVARRQQEIARLKEQLKAANAEIRKV-----NRVLRDAG-------LAGMAAELPPEMTEDTTTFTLDTAIVTAEMGE-----------------DVRKRSAALAERLQKAKAVAGRDGAIREEIASIAANMVALTALNEGPSSPIRTLLVEAAEKKPNDRVNLADRAAAILADPPSVR---------------------------------
>RHILO02162 | Q98HM0 | OMAGroup:857988 | [Mesorhizobium japonicum (strain LMG 29417 / CECT 9101 / MAFF 303099)]
-----------------------------------------------MAPAVWRRAVTLTRRRIEASIPLTQTEIQADKDRIRAEYAMANRRLEMNVKALREKAAEQLVEISRGHEALKGLAIE--------RTDKNHALAELSAKNEALRQREEELHRLSE-R------LKDTERKLEKRALELEKLEQMYDDASFSSSSRQIELVARESELQKLASDIALLRGQRKEADRRQQEIAAESKAARDALKAEKKRVAELDKKVERLLATLA-DREDKLDRREKELARLREKAKAEDG----------GPALRLVG-------KPDAAGGHDEAKQRDDLDQAIAKLDSDRERLE---------ARLTALARENKRLKADLGAMASSGTANG--SAALREQMNELAAEVVHLTAKLEGPDSPIAKALAAPQDSRSNSGDRSLADRVRALQKADAN----------------------------------
>RHIME02698 | A0A222HNP4 | OMAGroup:857988 | [Rhizobium meliloti (strain 1021)
--------------------------MIEYALLFALGFLTAVVIGLLVAPAIQRRIVRFAEDRLKATMPLSPQEVRAQRDAARATYAVENAKTLQALRRERDKAVALMVQHERTLRDTRHLVSE----NTELQAQLADMNVEAATMRSAIRQLEQRLESMEA-A------AKSSARENGANSETVRSLQSRIDKQSADLDGLKIDLAARDTEIEHLKSRMRAMHDERETLRANLKAETARAGEMELRLTGDEARMHQLENRLARETAANA-DRESALEQRAAEIAHLRSQVKTRGAK----------------------------------RSKHADGHDAATEGLDTTALSD-----------------DLRNRATALSERLVGSKSAA-HDEALREEMAEIAAGMVTLTATREGDTSPIHGLLAGEDAEGQAGRRSLARRVKEMLEPE-------------------------------------
>RHOPA01618 | Q6N9C7 | OMAGroup:857988 | [Rhodopseudomonas palustris (strain ATCC BAA-98 / CGA009)]
--------------------------MVEQIMYLAIGFLVAMLLALMLAPLVHNRAVRLTTKRLEAATPLSMAEIQADKDQLRAEFAMSARRLEMSVDQLKNKTTSQFAEIGKKTDAINRLKLE----LTEKIAAIETLEAREKALQEQLQTTEQNFAARTE-E------LRSAEAALAEKQAELARINAELNERSTLADTRQVELVALHARIEELQARVGEAEKEFAATRSRLEAQRGESASTTRELDEARGRVEALSLRVGELDRQLL-LQVKEAELLGGRVHELEERLAAQSKLLAERE--FENNQLRAAN-------EAALRTVGELRNELDATSSKSPDLARIRKDKAA--LEDQLTQARDERAKAQRELAALKQQAESSWETERMENALLRERINDIAAEVAKLAITLEGPDSPIQAMLTAPTPAKPAKGKAAANGTKNAGVTPVVAGGTLADRIRALQSHASRARQTG------------
>SINMK02690 | Sinme_2777 | OMAGroup:857988 | [Sinorhizobium meliloti (strain AK83)]
--------------------------MIEYALLFALGFLTAVVIGLLVAPAIQRRIVRFAEDRLKATMPLSPQEVRAQRDAARATYAVENAKTLQALRRERDKAVALMVQHERTLRDTRHLVSE----NTELQAQLADMNVEAATMRSAIRQLEQRLESMEA-A------AKSSARENGANSETVRSLQSRIDKQSADLDGLKIDLAARDTEIEHLKSRMRAMHDERETLRANLKAETARAGEMELRLTGDEARIHQLENRLARETAANA-DRESALEQRAAEIAHLRSQVKTRGAK----------------------------------RSKHADGHDAATEGLDTTALSD-----------------DLRNRATALSERLVGSKSAA-HDEALREEMAEIAAGMVTLTATREGDTSPIHGLLAGEDAEGQAGRRSLARRVKEMLEPE-------------------------------------
>SINMW02558 | A0A508WYJ9 | OMAGroup:857988 | [Sinorhizobium medicae (strain WSM419)]
--------------------------MIEYALLFALGFLTAVVIGLLVAPAIQRRIVRFAEDRLKATMPLSPQEVRAQRDAARASYAVENAKALQALRRERDKAVALMVQNEKTLRDARHLASE----NTELQAQLADMNVEAASMRSTIRQLEQRLESTEA-A------AKESARENGANSETVRSLQSRIDKQSADLDGFRIDLAARDTEIEHLKSRMTALHSEREALRAKLEAEAIRAREMELRLARDETRMHQLENRLARETAANA-DRESALEQRAAEIAHLRSQIKTRRAK----------------------------------RSKHEDEDNPTADGLDATALSD-----------------DLRNRATALSERLVGSTSAA-HDEALREEMAEIAAGMAALTATREGDTSPIHGLLAGDDAEGQAGRRSLALRVKEMLEPE-------------------------------------
>STAND02548 | D7A4M7 | OMAGroup:857988 | [Starkeya novella (strain ATCC 8093 / DSM 506 / CCM 1077 / IAM 12100 / NBRC 12443 / NCIB 9113)]
--------------------------MIEVIMYSAIGFLTATLLALLALPAVWRRAVRLTRKRIEGAIPSTTAEILADKDEQRAIFAADVRRLEVEVGKLQARAASQWGEVTRQAEELRARAVT----IEQLSTDLSALQIEHRDNLVLKESLAENLDIRTR-D------LEETRAALHETRTELDSTKIALEETSAREEELKVEHVALTTLRDTLKDRIAELDRHLAATNAHLSAERATLRNTSESLSIEVGRNRDMKERLTDVEARLEAVAEEATTLRSERAALITRVAELDARTHAA----ETARATTEAE-------AARITGAALEAQQKAEALAREAADTIQMLRAEKVMLDGALAKAREDRTALQQQLDGSAAALAPSAGDPAADTALLRDRISDIAAEVANLTARLEGPGSPIDALLAGHAPAANGAAPSLADRIIALRKAEEPAANHAAE----------------------------
>XANP203394 | A7IL20 | OMAGroup:857988 | [Xanthobacter autotrophicus (strain ATCC BAA-1158 / Py2)]
--MTAPPARGSETDPPGRLKGRASARVIEQIMYFTLGVLIATLIALLVLPAVWHRAVRLTTKRVEAAVPISIFEVQADKDQQRAFFALNQRRLELQTDAMRETITAHAATIETQRQRTFALEGEL----KALQAQYHLATATGAERDVLLGEIQDQLADRTA-------AVARLEEELAARTSALTALEAAHHTLQTDSQAVAATLAAREAMLVSERERIVALEAEAGDLRSRLTDTTRRLEETSAALESERTAAAEARLVAAEAATSLSTDLAEIQAALALKTTESDGRREAIAALEAERDRLAGLLAVAERD-------LDANRAVVHAFEQRRASEFVAAEAENRRLADTLHML-------KADHALMEEAIQRAPREADAAPGMASEGLDALRDGVTEVAAKLAALTAKLEGSGSPVRKLVADDATGGLAARIRVLLDQDQDQDEDAAHEAELSAPDASAAPAPEPAAASKRSASKRGRAVAG
