# Supplementary material for: The putative type 4 secretion system effector BspD is involved in maintaining envelope integrity of the pathogen Brucella
Source: mSphere. 2024 Oct 10;9(11):e00232-24. doi: 10.1128/msphere.00232-24 (PMC11580434; doi:10.1128/msphere.00232-24)
Supplement: Data File S2 — All numerical raw data. [file msphere.00232-24-s0002.xlsx]

## Sheet: Fig 2B
Figure	2B
OD600nm	wt			ΔbspD			ΔbspD::eipAbspD			ΔbspD:eipA
Elapsed Time	R1	R2	R3	R1	R2	R3	R1	R2	R3	R1	R2	R3		Gompertz growth
0:00:00	0.08	0.08	0.08	0.08	0.08	0.08	0.08	0.08	0.08	0.08	0.08	0.08		Best-fit values	wt	ΔbspD	ΔbspD::eipAbspD	ΔbspD:eipA
0:19:10	0.026263	0.026087	0.033553	0.022263	0.028087	0.033553	0.024263	0.025087	0.028553	0.022263	0.029087	0.029553		YM	0.7462	0.6857	0.7392	0.7122
0:39:10	0.035263	0.036087	0.038553	0.030263	0.037087	0.037553	0.032263	0.033087	0.034553	0.031263	0.037087	0.035553		Y0	0.08081	0.03789	0.07105	0.04389
0:59:10	0.045263	0.051087	0.047553	0.040263	0.053087	0.047553	0.041263	0.048087	0.044553	0.039263	0.052087	0.044553		K	3.449	5.017	3.6	4.795
1:19:10	0.058263	0.064087	0.059553	0.054263	0.066087	0.060553	0.055263	0.060087	0.057553	0.052263	0.067087	0.059553		1/K	0.2899	0.1993	0.2778	0.2086
1:39:10	0.074263	0.077087	0.073553	0.069263	0.080087	0.076553	0.069263	0.073087	0.070553	0.068263	0.082087	0.075553		95% CI (profile likelihood)
1:59:10	0.088263	0.092087	0.089553	0.083263	0.096087	0.092553	0.083263	0.089087	0.085553	0.084263	0.099087	0.090553		YM	0.7431 to 0.7493	0.6836 to 0.6878	0.7361 to 0.7424	0.7100 to 0.7144
2:19:10	0.105263	0.106087	0.103553	0.100263	0.110087	0.108553	0.099263	0.102087	0.101553	0.102263	0.113087	0.108553		Y0	0.07218 to 0.08971	0.03263 to 0.04348	0.06253 to 0.07991	0.03812 to 0.04997
2:39:10	0.120263	0.124087	0.121553	0.118263	0.130087	0.127553	0.115263	0.119087	0.117553	0.120263	0.134087	0.127553		K	3.308 to 3.597	4.852 to 5.189	3.449 to 3.758	4.634 to 4.962
2:59:10	0.135263	0.140087	0.139553	0.134263	0.147087	0.145553	0.131263	0.134087	0.134553	0.137263	0.152087	0.146553		1/K	0.2780 to 0.3023	0.1927 to 0.2061	0.2661 to 0.2899	0.2015 to 0.2158
3:19:10	0.157263	0.153087	0.159553	0.156263	0.160087	0.164553	0.152263	0.146087	0.152553	0.160263	0.164087	0.168553		Goodness of Fit
3:39:10	0.179263	0.171087	0.174553	0.179263	0.178087	0.179553	0.173263	0.162087	0.166553	0.185263	0.183087	0.185553		Degrees of Freedom	864	864	864	864
3:59:10	0.189263	0.192087	0.185553	0.187263	0.201087	0.190553	0.181263	0.183087	0.179553	0.191263	0.206087	0.194553		R squared	0.9531	0.9659	0.9489	0.9661
4:19:10	0.205263	0.200087	0.205553	0.202263	0.206087	0.211553	0.196263	0.191087	0.200553	0.206263	0.211087	0.217553		Sum of Squares	1.112	0.6264	1.213	0.6781
4:39:10	0.226263	0.228087	0.216553	0.223263	0.231087	0.222553	0.219263	0.217087	0.213553	0.227263	0.239087	0.230553		Sy.x	0.03587	0.02693	0.03747	0.02802
4:59:10	0.240263	0.242087	0.235553	0.233263	0.243087	0.239553	0.233263	0.231087	0.230553	0.238263	0.250087	0.249553		Constraints
5:19:10	0.261263	0.265087	0.252553	0.252263	0.263087	0.254553	0.253263	0.253087	0.248553	0.257263	0.271087	0.264553		Y0	Y0 > 0	Y0 > 0	Y0 > 0	Y0 > 0
5:39:10	0.280263	0.279087	0.276553	0.269263	0.275087	0.279553	0.273263	0.268087	0.274553	0.275263	0.283087	0.294553		K	K > 0	K > 0	K > 0	K > 0
5:59:10	0.311263	0.310087	0.294553	0.301263	0.307087	0.295553	0.303263	0.298087	0.292553	0.307263	0.317087	0.306553
6:19:10	0.335263	0.332087	0.313553	0.323263	0.328087	0.314553	0.327263	0.320087	0.312553	0.330263	0.339087	0.328553		Number of points
6:39:10	0.361263	0.351087	0.335553	0.349263	0.346087	0.336553	0.354263	0.339087	0.335553	0.357263	0.356087	0.350553		# of X values	1156	1156	1156	1156
6:59:10	0.376263	0.351087	0.365553	0.365263	0.343087	0.371553	0.370263	0.339087	0.362553	0.375263	0.353087	0.384553		# Y values analyzed	867	867	867	867
7:19:10	0.383263	0.367087	0.368553	0.369263	0.358087	0.370553	0.374263	0.354087	0.366553	0.379263	0.369087	0.385553
7:39:10	0.397263	0.408087	0.382553	0.384263	0.407087	0.383553	0.389263	0.396087	0.379553	0.394263	0.419087	0.399553
7:59:10	0.410263	0.391087	0.394553	0.394263	0.386087	0.394553	0.402263	0.380087	0.389553	0.408263	0.398087	0.411553
8:19:10	0.440263	0.423087	0.426553	0.430263	0.426087	0.429553	0.432263	0.415087	0.419553	0.446263	0.440087	0.448553
8:39:10	0.447263	0.428087	0.431553	0.437263	0.425087	0.432553	0.438263	0.418087	0.424553	0.453263	0.442087	0.449553
8:59:10	0.462263	0.451087	0.435553	0.455263	0.454087	0.440553	0.452263	0.441087	0.431553	0.467263	0.470087	0.457553
9:19:10	0.480263	0.445087	0.463553	0.476263	0.449087	0.475553	0.470263	0.437087	0.455553	0.489263	0.466087	0.488553
9:39:10	0.489263	0.464087	0.462553	0.488263	0.468087	0.471553	0.480263	0.453087	0.456553	0.500263	0.486087	0.484553
9:59:10	0.500263	0.491087	0.463553	0.502263	0.502087	0.478553	0.492263	0.483087	0.458553	0.514263	0.521087	0.493553
10:19:10	0.512263	0.488087	0.495553	0.512263	0.496087	0.511553	0.503263	0.481087	0.485553	0.528263	0.516087	0.523553
10:39:10	0.525263	0.508087	0.500553	0.531263	0.517087	0.519553	0.518263	0.501087	0.492553	0.547263	0.537087	0.534553
10:59:10	0.523263	0.513087	0.504553	0.527263	0.522087	0.524553	0.518263	0.505087	0.497553	0.541263	0.544087	0.540553
11:19:10	0.535263	0.513087	0.520553	0.539263	0.523087	0.542553	0.530263	0.507087	0.512553	0.553263	0.545087	0.550553
11:39:10	0.543263	0.529087	0.517553	0.548263	0.539087	0.539553	0.537263	0.523087	0.511553	0.566263	0.561087	0.546553
11:59:10	0.554263	0.543087	0.517553	0.560263	0.556087	0.538553	0.548263	0.536087	0.513553	0.579263	0.578087	0.546553
12:19:10	0.553263	0.573087	0.528553	0.557263	0.591087	0.550553	0.546263	0.566087	0.522553	0.573263	0.612087	0.557553
12:39:10	0.557263	0.555087	0.539553	0.562263	0.568087	0.561553	0.551263	0.549087	0.535553	0.575263	0.590087	0.571553
12:59:10	0.572263	0.540087	0.556553	0.579263	0.548087	0.582553	0.567263	0.535087	0.550553	0.594263	0.572087	0.587553
13:19:10	0.587263	0.573087	0.541553	0.593263	0.589087	0.561553	0.581263	0.569087	0.535553	0.612263	0.612087	0.569553
13:39:10	0.574263	0.560087	0.565553	0.576263	0.573087	0.590553	0.568263	0.557087	0.558553	0.593263	0.596087	0.593553
13:59:10	0.589263	0.569087	0.575553	0.593263	0.583087	0.601553	0.584263	0.568087	0.569553	0.611263	0.607087	0.605553
14:19:10	0.585263	0.589087	0.569553	0.587263	0.604087	0.594553	0.579263	0.586087	0.565553	0.604263	0.627087	0.597553
14:39:10	0.586263	0.592087	0.565553	0.590263	0.605087	0.589553	0.581263	0.589087	0.561553	0.605263	0.630087	0.593553
14:59:10	0.594263	0.588087	0.567553	0.598263	0.601087	0.592553	0.590263	0.587087	0.564553	0.613263	0.624087	0.598553
15:19:10	0.594263	0.595087	0.584553	0.597263	0.610087	0.610553	0.589263	0.593087	0.579553	0.610263	0.634087	0.615553
15:39:10	0.595263	0.590087	0.577553	0.598263	0.604087	0.599553	0.590263	0.589087	0.575553	0.612263	0.627087	0.606553
15:59:10	0.600263	0.594087	0.579553	0.603263	0.607087	0.599553	0.596263	0.594087	0.577553	0.616263	0.629087	0.607553
16:19:10	0.616263	0.593087	0.580553	0.622263	0.605087	0.601553	0.612263	0.593087	0.577553	0.633263	0.626087	0.607553
16:39:10	0.620263	0.610087	0.590553	0.623263	0.622087	0.613553	0.615263	0.610087	0.586553	0.637263	0.644087	0.617553
16:59:10	0.635263	0.624087	0.605553	0.641263	0.638087	0.627553	0.632263	0.624087	0.598553	0.655263	0.662087	0.629553
17:19:10	0.611263	0.611087	0.584553	0.611263	0.620087	0.602553	0.607263	0.612087	0.579553	0.625263	0.644087	0.605553
17:39:10	0.645263	0.614087	0.604553	0.647263	0.623087	0.626553	0.641263	0.615087	0.596553	0.664263	0.648087	0.629553
17:59:10	0.642263	0.612087	0.580553	0.642263	0.619087	0.597553	0.638263	0.612087	0.574553	0.657263	0.642087	0.604553
18:19:10	0.624263	0.623087	0.594553	0.621263	0.633087	0.614553	0.620263	0.626087	0.588553	0.635263	0.656087	0.615553
18:39:10	0.627263	0.614087	0.604553	0.625263	0.622087	0.622553	0.624263	0.616087	0.599553	0.640263	0.645087	0.622553
18:59:10	0.659263	0.630087	0.624553	0.660263	0.640087	0.645553	0.656263	0.634087	0.619553	0.674263	0.663087	0.644553
19:19:10	0.650263	0.662087	0.589553	0.648263	0.670087	0.603553	0.647263	0.663087	0.586553	0.660263	0.696087	0.608553
19:39:10	0.666263	0.621087	0.621553	0.665263	0.625087	0.642553	0.663263	0.624087	0.618553	0.679263	0.647087	0.641553
19:59:10	0.639263	0.615087	0.596553	0.632263	0.619087	0.611553	0.635263	0.618087	0.597553	0.646263	0.642087	0.615553
20:19:10	0.671263	0.635087	0.621553	0.668263	0.643087	0.639553	0.668263	0.640087	0.620553	0.682263	0.665087	0.642553
20:39:10	0.661263	0.658087	0.618553	0.656263	0.666087	0.632553	0.658263	0.661087	0.618553	0.669263	0.689087	0.633553
20:59:10	0.659263	0.657087	0.632553	0.654263	0.660087	0.646553	0.656263	0.660087	0.633553	0.666263	0.684087	0.646553
21:19:10	0.656263	0.635087	0.639553	0.650263	0.637087	0.653553	0.653263	0.640087	0.644553	0.660263	0.660087	0.660553
21:39:10	0.651263	0.681087	0.611553	0.644263	0.685087	0.620553	0.649263	0.684087	0.612553	0.655263	0.711087	0.631553
21:59:10	0.657263	0.643087	0.649553	0.649263	0.644087	0.667553	0.655263	0.648087	0.651553	0.660263	0.667087	0.679553
22:19:10	0.669263	0.645087	0.614553	0.665263	0.647087	0.624553	0.668263	0.650087	0.618553	0.675263	0.670087	0.637553
22:39:10	0.676263	0.639087	0.604553	0.669263	0.639087	0.611553	0.674263	0.643087	0.603553	0.681263	0.663087	0.624553
22:59:10	0.699263	0.651087	0.641553	0.693263	0.656087	0.652553	0.697263	0.657087	0.638553	0.708263	0.679087	0.661553
23:19:10	0.663263	0.645087	0.610553	0.652263	0.647087	0.616553	0.661263	0.652087	0.609553	0.661263	0.668087	0.626553
23:39:10	0.666263	0.657087	0.621553	0.655263	0.658087	0.626553	0.664263	0.663087	0.620553	0.665263	0.680087	0.637553
23:59:10	0.674263	0.696087	0.601553	0.662263	0.697087	0.606553	0.672263	0.701087	0.599553	0.673263	0.720087	0.617553
24:19:10	0.682263	0.690087	0.639553	0.672263	0.688087	0.644553	0.680263	0.695087	0.638553	0.682263	0.711087	0.657553
24:39:10	0.694263	0.665087	0.638553	0.683263	0.660087	0.641553	0.692263	0.670087	0.636553	0.696263	0.681087	0.654553
24:59:10	0.693263	0.650087	0.610553	0.681263	0.644087	0.612553	0.692263	0.655087	0.608553	0.692263	0.664087	0.623553
25:19:10	0.709263	0.713087	0.618553	0.698263	0.710087	0.619553	0.707263	0.717087	0.613553	0.714263	0.734087	0.630553
25:39:10	0.700263	0.693087	0.657553	0.685263	0.686087	0.659553	0.697263	0.698087	0.650553	0.696263	0.710087	0.673553
25:59:10	0.683263	0.700087	0.650553	0.666263	0.693087	0.648553	0.681263	0.705087	0.647553	0.676263	0.717087	0.663553
26:19:10	0.689263	0.665087	0.656553	0.672263	0.657087	0.651553	0.686263	0.672087	0.652553	0.683263	0.678087	0.669553
26:39:10	0.700263	0.683087	0.633553	0.685263	0.674087	0.627553	0.698263	0.689087	0.631553	0.695263	0.697087	0.641553
26:59:10	0.700263	0.676087	0.634553	0.682263	0.667087	0.629553	0.697263	0.682087	0.632553	0.694263	0.688087	0.644553
27:19:10	0.693263	0.722087	0.668553	0.674263	0.717087	0.665553	0.690263	0.728087	0.667553	0.686263	0.741087	0.682553
27:39:10	0.703263	0.661087	0.663553	0.685263	0.653087	0.652553	0.702263	0.668087	0.664553	0.696263	0.673087	0.674553
27:59:10	0.710263	0.685087	0.695553	0.690263	0.678087	0.686553	0.708263	0.692087	0.697553	0.704263	0.699087	0.712553
28:19:10	0.691263	0.702087	0.658553	0.669263	0.694087	0.648553	0.688263	0.709087	0.662553	0.679263	0.716087	0.667553
28:39:10	0.711263	0.729087	0.629553	0.691263	0.720087	0.618553	0.710263	0.734087	0.629553	0.702263	0.743087	0.634553
28:59:10	0.680263	0.701087	0.670553	0.656263	0.689087	0.663553	0.679263	0.708087	0.670553	0.666263	0.710087	0.681553
29:19:10	0.706263	0.717087	0.665553	0.683263	0.704087	0.656553	0.704263	0.724087	0.668553	0.695263	0.727087	0.676553
29:39:10	0.689263	0.724087	0.674553	0.664263	0.712087	0.663553	0.687263	0.730087	0.680553	0.676263	0.734087	0.687553
29:59:10	0.706263	0.701087	0.658553	0.683263	0.687087	0.642553	0.705263	0.708087	0.662553	0.696263	0.709087	0.667553
30:19:10	0.705263	0.698087	0.643553	0.681263	0.683087	0.628553	0.704263	0.705087	0.647553	0.692263	0.705087	0.650553
30:39:10	0.689263	0.679087	0.649553	0.663263	0.664087	0.635553	0.687263	0.686087	0.653553	0.674263	0.687087	0.659553
30:59:10	0.711263	0.699087	0.663553	0.686263	0.685087	0.647553	0.709263	0.706087	0.667553	0.696263	0.707087	0.673553
31:19:10	0.724263	0.693087	0.646553	0.698263	0.677087	0.630553	0.723263	0.700087	0.647553	0.711263	0.698087	0.652553
31:39:10	0.722263	0.682087	0.644553	0.694263	0.665087	0.626553	0.720263	0.689087	0.643553	0.706263	0.686087	0.649553
31:59:10	0.693263	0.704087	0.687553	0.663263	0.689087	0.670553	0.691263	0.711087	0.694553	0.674263	0.710087	0.699553
32:19:10	0.707263	0.743087	0.652553	0.677263	0.727087	0.633553	0.705263	0.749087	0.656553	0.689263	0.750087	0.656553
32:39:10	0.721263	0.708087	0.646553	0.693263	0.690087	0.625553	0.720263	0.716087	0.646553	0.704263	0.711087	0.646553
32:59:10	0.719263	0.704087	0.669553	0.689263	0.685087	0.647553	0.716263	0.711087	0.669553	0.699263	0.706087	0.672553
33:19:10	0.722263	0.741087	0.675553	0.691263	0.725087	0.652553	0.719263	0.747087	0.678553	0.701263	0.747087	0.678553
33:39:10	0.700263	0.745087	0.669553	0.668263	0.728087	0.645553	0.698263	0.752087	0.670553	0.677263	0.750087	0.667553
33:59:10	0.697263	0.704087	0.676553	0.662263	0.684087	0.654553	0.693263	0.712087	0.679553	0.672263	0.705087	0.673553
34:19:10	0.719263	0.703087	0.687553	0.686263	0.682087	0.668553	0.715263	0.710087	0.690553	0.694263	0.704087	0.689553
34:39:10	0.707263	0.701087	0.676553	0.673263	0.679087	0.649553	0.704263	0.707087	0.675553	0.681263	0.702087	0.673553
34:59:10	0.703263	0.753087	0.656553	0.666263	0.733087	0.632553	0.699263	0.759087	0.655553	0.677263	0.756087	0.653553
35:19:10	0.731263	0.700087	0.679553	0.697263	0.677087	0.650553	0.728263	0.708087	0.676553	0.706263	0.698087	0.675553
35:39:10	0.740263	0.732087	0.689553	0.705263	0.710087	0.658553	0.737263	0.739087	0.688553	0.716263	0.732087	0.686553
35:59:10	0.711263	0.727087	0.693553	0.674263	0.705087	0.657553	0.709263	0.734087	0.690553	0.682263	0.727087	0.687553
36:19:10	0.734263	0.693087	0.664553	0.697263	0.670087	0.631553	0.731263	0.701087	0.658553	0.707263	0.692087	0.654553
36:39:10	0.715263	0.699087	0.675553	0.677263	0.676087	0.643553	0.712263	0.707087	0.670553	0.686263	0.698087	0.667553
36:59:10	0.743263	0.719087	0.674553	0.707263	0.695087	0.641553	0.742263	0.726087	0.670553	0.716263	0.716087	0.668553
37:19:10	0.731263	0.761087	0.658553	0.693263	0.738087	0.624553	0.730263	0.768087	0.650553	0.703263	0.760087	0.648553
37:39:10	0.726263	0.733087	0.686553	0.687263	0.708087	0.653553	0.724263	0.740087	0.681553	0.697263	0.729087	0.681553
37:59:10	0.707263	0.748087	0.684553	0.665263	0.723087	0.650553	0.704263	0.756087	0.680553	0.677263	0.745087	0.679553
38:19:10	0.729263	0.710087	0.679553	0.689263	0.683087	0.643553	0.727263	0.717087	0.673553	0.699263	0.705087	0.670553
38:39:10	0.715263	0.725087	0.663553	0.670263	0.700087	0.628553	0.711263	0.733087	0.655553	0.683263	0.724087	0.652553
38:59:10	0.714263	0.719087	0.711553	0.670263	0.692087	0.670553	0.710263	0.726087	0.706553	0.683263	0.714087	0.703553
39:19:10	0.732263	0.712087	0.686553	0.691263	0.683087	0.646553	0.729263	0.718087	0.680553	0.702263	0.705087	0.674553
39:39:10	0.729263	0.772087	0.686553	0.688263	0.746087	0.648553	0.728263	0.778087	0.680553	0.697263	0.768087	0.675553
39:59:10	0.742263	0.768087	0.681553	0.702263	0.740087	0.644553	0.741263	0.775087	0.675553	0.711263	0.762087	0.671553
40:19:10	0.721263	0.720087	0.716553	0.677263	0.690087	0.673553	0.718263	0.727087	0.713553	0.689263	0.711087	0.710553
40:39:10	0.736263	0.726087	0.721553	0.690263	0.696087	0.677553	0.732263	0.733087	0.718553	0.701263	0.719087	0.714553
40:59:10	0.735263	0.745087	0.681553	0.692263	0.715087	0.640553	0.733263	0.752087	0.677553	0.701263	0.738087	0.668553
41:19:10	0.766263	0.767087	0.689553	0.725263	0.738087	0.650553	0.765263	0.774087	0.683553	0.737263	0.760087	0.676553
41:39:10	0.725263	0.755087	0.697553	0.681263	0.725087	0.656553	0.724263	0.762087	0.689553	0.692263	0.747087	0.684553
41:59:10	0.743263	0.744087	0.689553	0.698263	0.712087	0.651553	0.742263	0.751087	0.683553	0.710263	0.735087	0.676553
42:19:10	0.712263	0.746087	0.728553	0.666263	0.714087	0.691553	0.711263	0.753087	0.724553	0.678263	0.737087	0.716553
42:39:10	0.714263	0.754087	0.680553	0.667263	0.722087	0.645553	0.713263	0.761087	0.672553	0.682263	0.745087	0.663553
42:59:10	0.745263	0.711087	0.697553	0.698263	0.677087	0.661553	0.742263	0.718087	0.691553	0.708263	0.699087	0.681553
43:19:10	0.750263	0.727087	0.722553	0.704263	0.694087	0.684553	0.750263	0.734087	0.717553	0.718263	0.718087	0.710553
43:39:10	0.739263	0.732087	0.729553	0.692263	0.700087	0.686553	0.738263	0.740087	0.728553	0.704263	0.723087	0.716553
43:59:10	0.736263	0.751087	0.732553	0.688263	0.717087	0.686553	0.735263	0.758087	0.731553	0.701263	0.740087	0.719553
44:19:10	0.767263	0.719087	0.678553	0.721263	0.683087	0.635553	0.766263	0.725087	0.672553	0.735263	0.705087	0.661553
44:39:10	0.743263	0.738087	0.693553	0.695263	0.703087	0.650553	0.742263	0.745087	0.687553	0.708263	0.727087	0.677553
44:59:10	0.774263	0.714087	0.702553	0.727263	0.678087	0.659553	0.773263	0.721087	0.696553	0.739263	0.701087	0.687553
45:19:10	0.740263	0.723087	0.693553	0.689263	0.689087	0.648553	0.737263	0.731087	0.687553	0.702263	0.713087	0.678553
45:39:10	0.755263	0.752087	0.690553	0.706263	0.716087	0.643553	0.754263	0.758087	0.682553	0.718263	0.738087	0.673553
45:59:10	0.724263	0.740087	0.708553	0.670263	0.703087	0.662553	0.720263	0.747087	0.702553	0.685263	0.725087	0.694553
46:19:10	0.732263	0.729087	0.684553	0.677263	0.692087	0.642553	0.726263	0.737087	0.675553	0.696263	0.715087	0.668553
46:39:10	0.722263	0.769087	0.721553	0.669263	0.733087	0.676553	0.719263	0.776087	0.710553	0.684263	0.757087	0.708553
46:59:10	0.771263	0.735087	0.678553	0.721263	0.697087	0.637553	0.768263	0.742087	0.666553	0.735263	0.720087	0.661553
47:19:10	0.751263	0.732087	0.709553	0.701263	0.695087	0.664553	0.750263	0.740087	0.700553	0.715263	0.719087	0.696553
47:39:10	0.739263	0.741087	0.680553	0.686263	0.704087	0.633553	0.736263	0.749087	0.671553	0.701263	0.727087	0.663553
47:59:10	0.753263	0.766087	0.722553	0.700263	0.728087	0.676553	0.750263	0.774087	0.717553	0.716263	0.751087	0.711553
48:19:10	0.730263	0.783087	0.718553	0.673263	0.745087	0.672553	0.726263	0.790087	0.714553	0.692263	0.768087	0.705553
48:39:10	0.751263	0.763087	0.691553	0.698263	0.723087	0.644553	0.748263	0.770087	0.682553	0.711263	0.747087	0.674553
48:59:10	0.766263	0.746087	0.694553	0.715263	0.705087	0.646553	0.764263	0.753087	0.687553	0.728263	0.730087	0.678553
49:19:10	0.757263	0.767087	0.724553	0.703263	0.727087	0.679553	0.755263	0.774087	0.721553	0.718263	0.751087	0.713553
49:39:10	0.756263	0.777087	0.696553	0.703263	0.737087	0.652553	0.753263	0.785087	0.689553	0.716263	0.761087	0.680553
49:59:10	0.761263	0.723087	0.718553	0.708263	0.680087	0.673553	0.758263	0.730087	0.715553	0.720263	0.704087	0.703553
50:19:10	0.764263	0.777087	0.685553	0.710263	0.736087	0.638553	0.762263	0.784087	0.680553	0.724263	0.761087	0.668553
50:39:10	0.758263	0.764087	0.725553	0.704263	0.721087	0.676553	0.756263	0.770087	0.724553	0.716263	0.745087	0.711553
50:59:10	0.756263	0.771087	0.673553	0.702263	0.728087	0.623553	0.753263	0.777087	0.664553	0.713263	0.753087	0.654553
51:19:10	0.766263	0.751087	0.709553	0.712263	0.707087	0.662553	0.763263	0.758087	0.702553	0.724263	0.732087	0.693553
51:39:10	0.775263	0.796087	0.679553	0.720263	0.755087	0.631553	0.772263	0.803087	0.669553	0.730263	0.779087	0.660553
51:59:10	0.750263	0.736087	0.724553	0.693263	0.691087	0.674553	0.747263	0.743087	0.721553	0.706263	0.715087	0.710553
52:19:10	0.752263	0.773087	0.680553	0.695263	0.730087	0.629553	0.749263	0.780087	0.669553	0.711263	0.757087	0.660553
52:39:10	0.736263	0.756087	0.689553	0.678263	0.711087	0.637553	0.732263	0.763087	0.675553	0.695263	0.738087	0.669553
52:59:10	0.770263	0.773087	0.735553	0.715263	0.727087	0.687553	0.767263	0.779087	0.731553	0.729263	0.754087	0.723553
53:19:10	0.774263	0.737087	0.697553	0.720263	0.690087	0.651553	0.772263	0.743087	0.689553	0.732263	0.716087	0.679553
53:39:10	0.782263	0.782087	0.727553	0.728263	0.738087	0.681553	0.778263	0.790087	0.724553	0.740263	0.765087	0.715553
53:59:10	0.786263	0.727087	0.701553	0.733263	0.680087	0.656553	0.783263	0.734087	0.693553	0.744263	0.705087	0.687553
54:19:10	0.771263	0.764087	0.681553	0.718263	0.718087	0.635553	0.768263	0.770087	0.667553	0.729263	0.745087	0.664553
54:39:10	0.781263	0.746087	0.700553	0.730263	0.700087	0.654553	0.781263	0.753087	0.691553	0.743263	0.727087	0.686553
54:59:10	0.757263	0.791087	0.694553	0.702263	0.746087	0.645553	0.754263	0.797087	0.681553	0.718263	0.773087	0.678553
55:19:10	0.758263	0.762087	0.691553	0.700263	0.713087	0.642553	0.754263	0.767087	0.679553	0.722263	0.742087	0.676553
55:39:10	0.775263	0.771087	0.716553	0.718263	0.725087	0.670553	0.771263	0.775087	0.711553	0.739263	0.753087	0.706553
55:59:10	0.754263	0.807087	0.745553	0.692263	0.766087	0.700553	0.748263	0.814087	0.745553	0.715263	0.791087	0.737553
56:19:10	0.747263	0.783087	0.698553	0.683263	0.737087	0.649553	0.740263	0.789087	0.687553	0.703263	0.762087	0.678553
56:39:10	0.749263	0.777087	0.720553	0.682263	0.730087	0.671553	0.742263	0.784087	0.709553	0.705263	0.758087	0.703553
56:59:10	0.772263	0.766087	0.722553	0.710263	0.718087	0.675553	0.768263	0.772087	0.710553	0.728263	0.746087	0.705553
57:19:10	0.748263	0.802087	0.715553	0.680263	0.755087	0.667553	0.741263	0.809087	0.708553	0.703263	0.783087	0.699553
57:39:10	0.761263	0.755087	0.705553	0.692263	0.705087	0.651553	0.753263	0.762087	0.695553	0.716263	0.731087	0.685553
57:59:10	0.756263	0.781087	0.725553	0.687263	0.730087	0.672553	0.749263	0.787087	0.722553	0.707263	0.758087	0.710553
58:19:10	0.778263	0.766087	0.710553	0.712263	0.713087	0.656553	0.772263	0.772087	0.701553	0.731263	0.741087	0.687553
58:39:10	0.745263	0.777087	0.714553	0.670263	0.723087	0.663553	0.738263	0.783087	0.708553	0.693263	0.752087	0.692553
58:59:10	0.755263	0.765087	0.697553	0.680263	0.711087	0.641553	0.747263	0.772087	0.685553	0.703263	0.739087	0.669553
59:19:10	0.775263	0.769087	0.732553	0.702263	0.712087	0.678553	0.769263	0.776087	0.726553	0.722263	0.740087	0.712553
59:39:10	0.772263	0.751087	0.714553	0.699263	0.692087	0.656553	0.765263	0.757087	0.703553	0.720263	0.721087	0.688553
59:59:10	0.771263	0.786087	0.735553	0.697263	0.728087	0.675553	0.764263	0.793087	0.731553	0.721263	0.757087	0.715553
60:19:10	0.753263	0.770087	0.745553	0.678263	0.708087	0.682553	0.745263	0.775087	0.736553	0.700263	0.737087	0.721553
60:39:10	0.780263	0.793087	0.727553	0.708263	0.732087	0.666553	0.772263	0.797087	0.721553	0.729263	0.760087	0.704553
60:59:10	0.758263	0.809087	0.753553	0.682263	0.749087	0.695553	0.750263	0.813087	0.748553	0.706263	0.778087	0.734553
61:19:10	0.776263	0.776087	0.735553	0.705263	0.716087	0.681553	0.769263	0.780087	0.731553	0.724263	0.743087	0.713553
61:39:10	0.753263	0.754087	0.723553	0.676263	0.693087	0.665553	0.744263	0.758087	0.716553	0.701263	0.721087	0.700553
61:59:10	0.752263	0.833087	0.726553	0.677263	0.774087	0.671553	0.743263	0.836087	0.718553	0.700263	0.803087	0.703553
62:19:10	0.778263	0.800087	0.698553	0.708263	0.739087	0.638553	0.772263	0.803087	0.684553	0.730263	0.766087	0.670553
62:39:10	0.757263	0.814087	0.717553	0.683263	0.753087	0.659553	0.750263	0.817087	0.708553	0.707263	0.783087	0.695553
62:59:10	0.802263	0.767087	0.728553	0.732263	0.707087	0.670553	0.795263	0.771087	0.721553	0.755263	0.734087	0.708553
63:19:10	0.759263	0.786087	0.712553	0.685263	0.725087	0.656553	0.751263	0.789087	0.703553	0.707263	0.755087	0.689553
63:39:10	0.773263	0.775087	0.692553	0.700263	0.715087	0.633553	0.764263	0.780087	0.674553	0.723263	0.744087	0.662553
63:59:10	0.772263	0.759087	0.703553	0.700263	0.698087	0.645553	0.764263	0.762087	0.686553	0.720263	0.726087	0.676553
64:19:10	0.777263	0.786087	0.709553	0.707263	0.727087	0.653553	0.769263	0.791087	0.692553	0.726263	0.756087	0.685553
64:39:10	0.778263	0.799087	0.703553	0.707263	0.740087	0.643553	0.769263	0.803087	0.684553	0.727263	0.768087	0.675553
64:59:10	0.771263	0.794087	0.710553	0.700263	0.734087	0.651553	0.762263	0.798087	0.692553	0.720263	0.761087	0.689553
65:19:10	0.789263	0.746087	0.738553	0.719263	0.680087	0.677553	0.781263	0.748087	0.722553	0.741263	0.710087	0.722553
65:39:10	0.766263	0.781087	0.692553	0.693263	0.721087	0.627553	0.756263	0.785087	0.671553	0.713263	0.751087	0.665553
65:59:10	0.761263	0.799087	0.711553	0.686263	0.739087	0.652553	0.750263	0.803087	0.692553	0.710263	0.769087	0.690553
66:19:10	0.751263	0.768087	0.701553	0.675263	0.707087	0.643553	0.739263	0.772087	0.681553	0.698263	0.736087	0.677553
66:39:10	0.766263	0.775087	0.714553	0.691263	0.715087	0.658553	0.755263	0.779087	0.696553	0.717263	0.746087	0.696553
66:59:10	0.780263	0.765087	0.718553	0.713263	0.704087	0.662553	0.773263	0.768087	0.697553	0.732263	0.733087	0.700553
67:19:10	0.748263	0.777087	0.733553	0.672263	0.716087	0.678553	0.736263	0.780087	0.716553	0.695263	0.747087	0.717553
67:39:10	0.750263	0.769087	0.715553	0.675263	0.708087	0.654553	0.740263	0.773087	0.693553	0.699263	0.739087	0.695553
67:59:10	0.760263	0.783087	0.698553	0.685263	0.723087	0.632553	0.748263	0.787087	0.672553	0.708263	0.754087	0.672553
68:19:10	0.775263	0.801087	0.705553	0.707263	0.742087	0.642553	0.766263	0.805087	0.684553	0.727263	0.772087	0.684553
68:39:10	0.756263	0.774087	0.716553	0.681263	0.712087	0.656553	0.744263	0.777087	0.694553	0.704263	0.743087	0.696553
68:59:10	0.758263	0.795087	0.715553	0.684263	0.732087	0.655553	0.748263	0.797087	0.691553	0.707263	0.764087	0.694553
69:19:10	0.771263	0.769087	0.707553	0.699263	0.705087	0.646553	0.760263	0.771087	0.681553	0.720263	0.736087	0.682553
69:39:10	0.759263	0.808087	0.709553	0.683263	0.747087	0.651553	0.747263	0.811087	0.687553	0.707263	0.779087	0.686553
69:59:10	0.783263	0.774087	0.733553	0.711263	0.711087	0.672553	0.771263	0.777087	0.719553	0.733263	0.743087	0.714553
70:19:10	0.783263	0.783087	0.734553	0.714263	0.721087	0.668553	0.775263	0.786087	0.715553	0.736263	0.753087	0.711553
70:39:10	0.775263	0.763087	0.722553	0.703263	0.699087	0.654553	0.765263	0.766087	0.695553	0.725263	0.731087	0.695553
70:59:10	0.761263	0.799087	0.738553	0.684263	0.737087	0.672553	0.748263	0.803087	0.713553	0.710263	0.768087	0.715553
71:19:10	0.777263	0.817087	0.697553	0.705263	0.753087	0.631553	0.766263	0.820087	0.668553	0.728263	0.785087	0.666553
71:39:10	0.770263	0.789087	0.737553	0.692263	0.724087	0.674553	0.755263	0.792087	0.710553	0.717263	0.756087	0.714553
71:59:10	0.781263	0.796087	0.725553	0.709263	0.731087	0.662553	0.770263	0.799087	0.701553	0.734263	0.764087	0.700553
72:19:10	0.786263	0.766087	0.731553	0.716263	0.699087	0.669553	0.776263	0.768087	0.710553	0.738263	0.732087	0.706553
72:39:10	0.780263	0.792087	0.703553	0.705263	0.729087	0.638553	0.767263	0.797087	0.680553	0.730263	0.761087	0.673553
72:59:10	0.765263	0.758087	0.749553	0.689263	0.689087	0.683553	0.752263	0.760087	0.736553	0.712263	0.723087	0.728553
73:19:10	0.765263	0.753087	0.723553	0.689263	0.682087	0.655553	0.751263	0.754087	0.706553	0.712263	0.717087	0.694553
73:39:10	0.775263	0.798087	0.740553	0.700263	0.730087	0.675553	0.761263	0.800087	0.727553	0.721263	0.766087	0.717553
73:59:10	0.772263	0.749087	0.724553	0.696263	0.676087	0.659553	0.758263	0.750087	0.707553	0.720263	0.710087	0.697553
74:19:10	0.774263	0.761087	0.752553	0.700263	0.692087	0.685553	0.762263	0.762087	0.736553	0.722263	0.726087	0.726553
74:39:10	0.777263	0.766087	0.740553	0.703263	0.695087	0.678553	0.765263	0.767087	0.724553	0.724263	0.730087	0.715553
74:59:10	0.757263	0.786087	0.709553	0.677263	0.719087	0.642553	0.743263	0.789087	0.687553	0.701263	0.753087	0.676553
75:19:10	0.782263	0.818087	0.761553	0.706263	0.750087	0.695553	0.769263	0.821087	0.748553	0.730263	0.786087	0.740553
75:39:10	0.768263	0.763087	0.711553	0.689263	0.687087	0.639553	0.755263	0.762087	0.689553	0.715263	0.723087	0.677553
75:59:10	0.769263	0.767087	0.734553	0.689263	0.698087	0.668553	0.755263	0.770087	0.718553	0.714263	0.732087	0.709553
76:19:10	0.767263	0.802087	0.711553	0.685263	0.735087	0.645553	0.752263	0.804087	0.689553	0.709263	0.766087	0.679553
76:39:10	0.774263	0.768087	0.713553	0.693263	0.693087	0.646553	0.759263	0.767087	0.687553	0.717263	0.728087	0.680553
76:59:10	0.764263	0.770087	0.704553	0.680263	0.697087	0.635553	0.748263	0.771087	0.678553	0.705263	0.734087	0.669553
77:19:10	0.776263	0.767087	0.743553	0.695263	0.694087	0.679553	0.761263	0.768087	0.725553	0.720263	0.730087	0.717553
77:39:10	0.775263	0.805087	0.705553	0.697263	0.736087	0.635553	0.763263	0.807087	0.680553	0.719263	0.772087	0.669553
77:59:10	0.767263	0.779087	0.734553	0.683263	0.709087	0.664553	0.752263	0.780087	0.712553	0.708263	0.743087	0.703553
78:19:10	0.765263	0.765087	0.702553	0.681263	0.691087	0.627553	0.750263	0.765087	0.673553	0.707263	0.726087	0.664553
78:39:10	0.787263	0.820087	0.741553	0.710263	0.752087	0.671553	0.776263	0.821087	0.723553	0.737263	0.785087	0.713553
78:59:10	0.770263	0.769087	0.736553	0.687263	0.697087	0.668553	0.756263	0.769087	0.717553	0.714263	0.729087	0.707553
79:19:10	0.775263	0.828087	0.732553	0.694263	0.759087	0.665553	0.764263	0.830087	0.710553	0.720263	0.794087	0.700553
79:39:10	0.784263	0.800087	0.722553	0.702263	0.731087	0.652553	0.770263	0.802087	0.700553	0.729263	0.764087	0.688553
79:59:10	0.765263	0.822087	0.730553	0.677263	0.753087	0.658553	0.748263	0.824087	0.707553	0.704263	0.787087	0.698553
80:19:10	0.771263	0.776087	0.710553	0.682263	0.700087	0.633553	0.753263	0.775087	0.684553	0.711263	0.736087	0.672553
80:39:10	0.768263	0.801087	0.740553	0.680263	0.731087	0.668553	0.753263	0.803087	0.720553	0.709263	0.766087	0.710553
80:59:10	0.770263	0.782087	0.755553	0.680263	0.704087	0.684553	0.752263	0.781087	0.733553	0.709263	0.741087	0.725553
81:19:10	0.790263	0.777087	0.730553	0.707263	0.702087	0.657553	0.776263	0.778087	0.705553	0.732263	0.739087	0.695553
81:39:10	0.773263	0.782087	0.727553	0.686263	0.707087	0.654553	0.759263	0.783087	0.699553	0.714263	0.745087	0.690553
81:59:10	0.805263	0.781087	0.742553	0.727263	0.707087	0.675553	0.794263	0.781087	0.718553	0.751263	0.742087	0.710553
82:19:10	0.789263	0.767087	0.781553	0.709263	0.690087	0.709553	0.777263	0.767087	0.761553	0.731263	0.726087	0.753553
82:39:10	0.777263	0.760087	0.728553	0.693263	0.678087	0.651553	0.765263	0.758087	0.701553	0.719263	0.716087	0.689553
82:59:10	0.764263	0.814087	0.751553	0.675263	0.741087	0.676553	0.749263	0.816087	0.726553	0.701263	0.777087	0.717553
83:19:10	0.786263	0.775087	0.713553	0.705263	0.697087	0.636553	0.775263	0.774087	0.682553	0.728263	0.733087	0.670553
83:39:10	0.772263	0.807087	0.752553	0.684263	0.733087	0.679553	0.757263	0.809087	0.729553	0.713263	0.770087	0.719553
83:59:10	0.793263	0.759087	0.727553	0.708263	0.674087	0.655553	0.779263	0.757087	0.704553	0.734263	0.712087	0.690553
84:19:10	0.771263	0.819087	0.712553	0.681263	0.743087	0.633553	0.755263	0.820087	0.680553	0.706263	0.781087	0.666553
84:39:10	0.781263	0.764087	0.719553	0.696263	0.683087	0.643553	0.766263	0.764087	0.687553	0.719263	0.718087	0.676553
84:59:10	0.778263	0.766087	0.713553	0.690263	0.678087	0.635553	0.762263	0.762087	0.680553	0.715263	0.719087	0.668553
85:19:10	0.771263	0.793087	0.716553	0.680263	0.716087	0.637553	0.754263	0.794087	0.683553	0.706263	0.753087	0.671553
85:39:10	0.801263	0.816087	0.741553	0.720263	0.739087	0.665553	0.788263	0.817087	0.716553	0.740263	0.776087	0.707553
85:59:10	0.770263	0.781087	0.715553	0.677263	0.699087	0.634553	0.751263	0.780087	0.685553	0.702263	0.736087	0.671553
86:19:10	0.791263	0.762087	0.719553	0.706263	0.674087	0.642553	0.776263	0.760087	0.691553	0.728263	0.713087	0.679553
86:39:10	0.787263	0.780087	0.754553	0.701263	0.695087	0.681553	0.772263	0.778087	0.731553	0.725263	0.736087	0.722553
86:59:10	0.792263	0.774087	0.726553	0.707263	0.692087	0.652553	0.778263	0.773087	0.701553	0.730263	0.730087	0.688553
87:19:10	0.783263	0.780087	0.736553	0.695263	0.700087	0.661553	0.770263	0.780087	0.706553	0.721263	0.738087	0.696553
87:39:10	0.766263	0.806087	0.731553	0.669263	0.730087	0.658553	0.749263	0.808087	0.702553	0.699263	0.765087	0.691553
87:59:10	0.769263	0.774087	0.770553	0.672263	0.691087	0.695553	0.752263	0.773087	0.748553	0.701263	0.727087	0.739553
88:19:10	0.772263	0.778087	0.752553	0.678263	0.695087	0.674553	0.756263	0.777087	0.729553	0.705263	0.732087	0.718553
88:39:10	0.777263	0.775087	0.720553	0.684263	0.695087	0.638553	0.762263	0.776087	0.688553	0.710263	0.730087	0.675553
88:59:10	0.772263	0.820087	0.732553	0.674263	0.742087	0.653553	0.752263	0.821087	0.699553	0.700263	0.778087	0.688553
89:19:10	0.781263	0.784087	0.742553	0.683263	0.698087	0.668553	0.760263	0.783087	0.716553	0.710263	0.737087	0.706553
89:39:10	0.777263	0.770087	0.741553	0.678263	0.684087	0.668553	0.756263	0.769087	0.714553	0.704263	0.722087	0.704553
89:59:10	0.771263	0.807087	0.732553	0.669263	0.728087	0.657553	0.750263	0.809087	0.702553	0.696263	0.763087	0.692553
90:19:10	0.797263	0.796087	0.727553	0.703263	0.715087	0.649553	0.781263	0.797087	0.695553	0.728263	0.751087	0.683553
90:39:10	0.779263	0.798087	0.746553	0.680263	0.717087	0.667553	0.758263	0.800087	0.717553	0.706263	0.753087	0.705553
90:59:10	0.792263	0.823087	0.754553	0.698263	0.741087	0.674553	0.774263	0.825087	0.728553	0.722263	0.779087	0.715553
91:19:10	0.781263	0.824087	0.727553	0.686263	0.742087	0.645553	0.764263	0.826087	0.698553	0.710263	0.779087	0.683553
91:39:10	0.780263	0.819087	0.719553	0.683263	0.737087	0.634553	0.763263	0.821087	0.684553	0.707263	0.773087	0.668553
91:59:10	0.783263	0.790087	0.765553	0.686263	0.703087	0.689553	0.763263	0.789087	0.745553	0.708263	0.742087	0.729553
92:19:10	0.778263	0.792087	0.741553	0.678263	0.705087	0.663553	0.757263	0.792087	0.714553	0.701263	0.745087	0.698553
92:39:10	0.787263	0.830087	0.733553	0.690263	0.745087	0.656553	0.768263	0.832087	0.704553	0.712263	0.785087	0.688553
92:59:10	0.794263	0.771087	0.762553	0.702263	0.676087	0.688553	0.778263	0.768087	0.740553	0.724263	0.717087	0.725553
93:19:10	0.798263	0.790087	0.728553	0.709263	0.697087	0.647553	0.783263	0.787087	0.697553	0.731263	0.740087	0.679553
93:39:10	0.783263	0.790087	0.744553	0.685263	0.704087	0.665553	0.765263	0.791087	0.714553	0.712263	0.743087	0.700553
93:59:10	0.790263	0.812087	0.723553	0.694263	0.727087	0.639553	0.773263	0.813087	0.689553	0.720263	0.766087	0.672553
94:19:10	0.784263	0.810087	0.736553	0.686263	0.725087	0.655553	0.765263	0.812087	0.703553	0.710263	0.763087	0.689553
94:39:10	0.781263	0.787087	0.744553	0.682263	0.692087	0.662553	0.762263	0.783087	0.710553	0.707263	0.735087	0.699553
94:59:10	0.785263	0.782087	0.739553	0.685263	0.689087	0.653553	0.765263	0.781087	0.701553	0.711263	0.731087	0.690553
95:19:10	0.799263	0.790087	0.780553	0.706263	0.700087	0.697553	0.782263	0.790087	0.753553	0.728263	0.742087	0.742553
95:39:10	0.790263	0.837087	0.731553	0.693263	0.751087	0.639553	0.771263	0.838087	0.696553	0.716263	0.790087	0.677553
95:59:10	0.784263	0.790087	0.734553	0.683263	0.702087	0.642553	0.765263	0.791087	0.696553	0.708263	0.739087	0.679553

## Sheet: Fig 2C
Figure	2C
	wt						ΔvirB9
Elapsed Time	R1.1	R1.2	R1.3	R2.1	R2.2	R2.3	R1.1	R1.2	R1.3	R2.1	R2.2	R2.3
0:00:00	0.08	0.08	0.08	0.08	0.08	0.08	0.08	0.08	0.08	0.08	0.08	0.08
0:09:10	0.016	0.015	0.015	0.0153333	0.0153333	0.015	0.014	0.014	0.016	0.0133333	0.0143333	0.016
0:19:10	0.016	0.014	0.015	0.0156667	0.0163333	0.0153333	0.015	0.015	0.016	0.014	0.015	0.017
0:29:10	0.016	0.015	0.015	0.017	0.0173333	0.0163333	0.016	0.017	0.018	0.0156667	0.0166667	0.0183333
0:39:10	0.018	0.016	0.017	0.0193333	0.0193333	0.0183333	0.018	0.018	0.019	0.0176667	0.0186667	0.0206667
0:49:10	0.02	0.018	0.019	0.0216667	0.0216667	0.0206667	0.018	0.019	0.02	0.0196667	0.0206667	0.0223333
0:59:10	0.021	0.019	0.021	0.0256667	0.0246667	0.0233333	0.02	0.02	0.021	0.022	0.023	0.0246667
1:09:10	0.024	0.022	0.023	0.03	0.0286667	0.0273333	0.022	0.022	0.023	0.0253333	0.0266667	0.0276667
1:19:10	0.026	0.024	0.025	0.0346667	0.033	0.0316667	0.023	0.024	0.025	0.0286667	0.03	0.031
1:29:10	0.029	0.026	0.028	0.0383333	0.0363333	0.035	0.025	0.025	0.027	0.031	0.032	0.033
1:39:10	0.032	0.029	0.031	0.042	0.0396667	0.039	0.028	0.028	0.03	0.0343333	0.0353333	0.0363333
1:49:10	0.034	0.031	0.033	0.0463333	0.044	0.043	0.03	0.03	0.032	0.0386667	0.0393333	0.0403333
1:59:10	0.038	0.035	0.037	0.051	0.0483333	0.0476667	0.033	0.033	0.035	0.043	0.043	0.044
2:09:10	0.042	0.039	0.041	0.0563333	0.0533333	0.0526667	0.037	0.036	0.039	0.047	0.0473333	0.0486667
2:19:10	0.046	0.043	0.044	0.0616667	0.0583333	0.0576667	0.041	0.04	0.043	0.052	0.0523333	0.0533333
2:29:10	0.049	0.045	0.048	0.0656667	0.062	0.062	0.044	0.043	0.046	0.0556667	0.056	0.057
2:39:10	0.054	0.048	0.051	0.0703333	0.0666667	0.0666667	0.048	0.046	0.049	0.0606667	0.0603333	0.062
2:49:10	0.058	0.053	0.056	0.075	0.0703333	0.0706667	0.053	0.051	0.055	0.0646667	0.065	0.0663333
2:59:10	0.063	0.057	0.059	0.079	0.0743333	0.075	0.057	0.054	0.057	0.069	0.069	0.071
3:09:10	0.068	0.062	0.065	0.085	0.08	0.0803333	0.062	0.059	0.063	0.0743333	0.0733333	0.0753333
3:19:10	0.073	0.068	0.07	0.0903333	0.0853333	0.0856667	0.067	0.062	0.066	0.0796667	0.0793333	0.0813333
3:29:10	0.08	0.074	0.077	0.0966667	0.0913333	0.092	0.076	0.072	0.076	0.0856667	0.0856667	0.0873333
3:39:10	0.086	0.08	0.083	0.103667	0.0983333	0.099	0.082	0.078	0.083	0.0926667	0.0923333	0.094
3:49:10	0.093	0.085	0.089	0.111	0.105	0.106333	0.086	0.081	0.086	0.099	0.0993333	0.101
3:59:10	0.1	0.091	0.094	0.117667	0.111333	0.113	0.094	0.089	0.094	0.106333	0.106333	0.108667
4:09:10	0.106	0.097	0.101	0.124333	0.117667	0.119667	0.099	0.092	0.099	0.113	0.113	0.115333
4:19:10	0.111	0.102	0.106	0.131333	0.123667	0.126	0.108	0.101	0.108	0.119667	0.120333	0.122667
4:29:10	0.117	0.107	0.111	0.137	0.129667	0.131667	0.114	0.107	0.113	0.126667	0.127	0.129667
4:39:10	0.122	0.113	0.115	0.143	0.135333	0.137333	0.119	0.111	0.117	0.133333	0.134	0.136667
4:49:10	0.13	0.12	0.123	0.15	0.142667	0.144	0.125	0.116	0.124	0.140333	0.141333	0.144
4:59:10	0.135	0.124	0.127	0.156	0.149333	0.151	0.131	0.122	0.129	0.148	0.148667	0.151
5:09:10	0.144	0.133	0.136	0.169	0.161	0.163333	0.141	0.13	0.138	0.158667	0.159667	0.162
5:19:10	0.147	0.137	0.139	0.171	0.164	0.165333	0.145	0.135	0.143	0.163667	0.164333	0.166667
5:29:10	0.157	0.146	0.148	0.182333	0.174667	0.177333	0.152	0.143	0.15	0.173667	0.174667	0.177
5:39:10	0.167	0.156	0.158	0.188667	0.181333	0.183667	0.162	0.152	0.16	0.181333	0.183	0.185
5:49:10	0.175	0.162	0.165	0.203333	0.195	0.198	0.168	0.159	0.166	0.195333	0.196667	0.198
5:59:10	0.18	0.168	0.17	0.205	0.197	0.199333	0.174	0.164	0.171	0.199667	0.200333	0.202333
6:09:10	0.187	0.175	0.177	0.214333	0.206	0.209	0.183	0.173	0.179	0.209	0.21	0.211333
6:19:10	0.186	0.175	0.178	0.235333	0.225667	0.229667	0.187	0.178	0.182	0.227333	0.228333	0.229333
6:29:10	0.196	0.185	0.188	0.243333	0.233333	0.237333	0.194	0.185	0.19	0.237	0.237667	0.238667
6:39:10	0.207	0.194	0.198	0.255667	0.244667	0.249	0.205	0.195	0.199	0.249333	0.25	0.250667
6:49:10	0.202	0.191	0.194	0.256	0.245333	0.249333	0.202	0.193	0.197	0.252	0.252667	0.253333
6:59:10	0.219	0.207	0.211	0.266333	0.255667	0.259667	0.216	0.207	0.211	0.263667	0.264	0.265333
7:09:10	0.228	0.216	0.22	0.275667	0.265	0.269667	0.228	0.218	0.223	0.274667	0.275667	0.276
7:19:10	0.243	0.23	0.234	0.29	0.279333	0.284667	0.242	0.23	0.235	0.289333	0.290333	0.290667
7:29:10	0.238	0.224	0.228	0.306667	0.295333	0.301	0.236	0.227	0.231	0.306	0.307333	0.307333
7:39:10	0.245	0.232	0.236	0.313333	0.301667	0.307333	0.247	0.237	0.241	0.313667	0.314333	0.314333
7:49:10	0.252	0.239	0.243	0.32	0.308667	0.314	0.254	0.244	0.249	0.319333	0.320333	0.320667
7:59:10	0.256	0.243	0.247	0.327	0.316667	0.322	0.258	0.249	0.253	0.328333	0.329667	0.329667
8:09:10	0.266	0.253	0.257	0.331667	0.321667	0.327	0.269	0.26	0.264	0.334667	0.335333	0.334667
8:19:10	0.27	0.258	0.262	0.363667	0.352	0.358	0.275	0.266	0.269	0.362	0.363667	0.362
8:29:10	0.283	0.27	0.274	0.378667	0.366667	0.373	0.287	0.277	0.28	0.375	0.376	0.375
8:39:10	0.292	0.279	0.283	0.379667	0.369667	0.375333	0.294	0.284	0.286	0.378667	0.379	0.378
8:49:10	0.31	0.295	0.299	0.395667	0.386	0.392	0.31	0.3	0.302	0.393333	0.393667	0.393
8:59:10	0.309	0.295	0.299	0.392333	0.383333	0.389	0.312	0.303	0.305	0.391667	0.392333	0.392
9:09:10	0.313	0.298	0.303	0.422333	0.413333	0.419	0.317	0.308	0.309	0.417667	0.417667	0.417
9:19:10	0.328	0.313	0.317	0.413	0.405667	0.411	0.328	0.318	0.321	0.412667	0.412667	0.412
9:29:10	0.322	0.308	0.311	0.411	0.404667	0.41	0.327	0.318	0.321	0.412	0.412	0.411667
9:39:10	0.326	0.313	0.317	0.403	0.398	0.402	0.333	0.324	0.327	0.408667	0.409	0.407667
9:49:10	0.336	0.322	0.327	0.433667	0.428333	0.433667	0.342	0.333	0.335	0.434333	0.435667	0.433
9:59:10	0.358	0.343	0.347	0.442667	0.437667	0.442667	0.357	0.347	0.35	0.442	0.443	0.440333
10:09:10	0.357	0.343	0.347	0.455667	0.451667	0.456333	0.361	0.351	0.354	0.456333	0.458	0.454667
10:19:10	0.367	0.353	0.357	0.460667	0.456333	0.461	0.369	0.359	0.361	0.461333	0.462667	0.459333
10:29:10	0.36	0.348	0.35	0.462667	0.458	0.463	0.364	0.355	0.357	0.463667	0.465667	0.462
10:39:10	0.388	0.373	0.375	0.476333	0.472333	0.477333	0.384	0.373	0.375	0.477	0.479	0.475
10:49:10	0.392	0.378	0.38	0.483	0.479	0.483667	0.39	0.38	0.381	0.483	0.485	0.480667
10:59:10	0.392	0.378	0.381	0.485333	0.481333	0.486333	0.392	0.382	0.385	0.485333	0.487	0.484
11:09:10	0.377	0.365	0.367	0.519667	0.515667	0.520333	0.38	0.371	0.372	0.513667	0.515333	0.511333
11:19:10	0.386	0.375	0.377	0.525	0.521333	0.526	0.389	0.382	0.381	0.518	0.520333	0.516667
11:29:10	0.394	0.383	0.385	0.506667	0.504	0.508	0.397	0.389	0.39	0.504667	0.507	0.502667
11:39:10	0.405	0.395	0.396	0.524333	0.522	0.526333	0.406	0.398	0.398	0.521667	0.524333	0.52
11:49:10	0.423	0.413	0.414	0.524	0.522333	0.526	0.417	0.41	0.41	0.521333	0.523333	0.519
11:59:10	0.408	0.398	0.4	0.546667	0.544667	0.549	0.408	0.402	0.401	0.542	0.544	0.539667
12:09:10	0.412	0.403	0.405	0.513667	0.511667	0.515667	0.414	0.407	0.406	0.515	0.515333	0.512
12:19:10	0.419	0.41	0.412	0.519	0.518	0.521333	0.42	0.413	0.412	0.52	0.522	0.518333
12:29:10	0.425	0.417	0.418	0.520333	0.52	0.523333	0.424	0.419	0.417	0.522	0.524	0.519667
12:39:10	0.448	0.439	0.441	0.53	0.53	0.533333	0.44	0.434	0.433	0.532667	0.534667	0.529667
12:49:10	0.441	0.432	0.435	0.538333	0.538333	0.542	0.438	0.433	0.431	0.538667	0.541	0.536333
12:59:10	0.465	0.456	0.459	0.534	0.534333	0.537333	0.456	0.45	0.449	0.535667	0.537333	0.531333
13:09:10	0.444	0.435	0.437	0.53	0.531	0.534	0.441	0.435	0.432	0.532667	0.534	0.528667
13:19:10	0.462	0.454	0.457	0.547	0.548667	0.551667	0.458	0.453	0.451	0.548333	0.550333	0.544333
13:29:10	0.464	0.455	0.458	0.574333	0.576	0.579667	0.461	0.456	0.453	0.571667	0.574333	0.567333
13:39:10	0.445	0.437	0.44	0.572	0.573	0.576333	0.447	0.442	0.439	0.57	0.572333	0.565667
13:49:10	0.483	0.475	0.479	0.586333	0.588	0.591333	0.475	0.47	0.467	0.582333	0.584667	0.578333
13:59:10	0.476	0.467	0.472	0.592667	0.594667	0.598	0.473	0.468	0.464	0.589667	0.592	0.585333
14:09:10	0.483	0.474	0.479	0.565	0.567667	0.570333	0.479	0.475	0.471	0.565333	0.567	0.560667
14:19:10	0.472	0.463	0.467	0.583333	0.585667	0.588333	0.468	0.463	0.459	0.580333	0.583	0.575667
14:29:10	0.498	0.49	0.495	0.588333	0.591	0.594	0.492	0.488	0.484	0.585667	0.588333	0.582
14:39:10	0.497	0.488	0.493	0.611	0.614	0.617	0.492	0.488	0.483	0.607333	0.609667	0.603
14:49:10	0.502	0.494	0.5	0.580333	0.583	0.586	0.496	0.491	0.487	0.579667	0.582	0.575333
14:59:10	0.487	0.479	0.484	0.612	0.615667	0.618333	0.481	0.476	0.471	0.608667	0.611333	0.604
15:09:10	0.489	0.482	0.487	0.583	0.586667	0.588667	0.486	0.481	0.476	0.582667	0.584	0.578
15:19:10	0.502	0.495	0.5	0.570667	0.574333	0.576333	0.496	0.492	0.487	0.574	0.575667	0.568333
15:29:10	0.491	0.486	0.49	0.574667	0.578667	0.580667	0.49	0.485	0.48	0.577	0.578667	0.572
15:39:10	0.532	0.526	0.531	0.57	0.574333	0.576	0.519	0.514	0.51	0.573667	0.575	0.567667
15:49:10	0.502	0.497	0.502	0.593333	0.597667	0.6	0.496	0.492	0.487	0.595	0.597667	0.589333
15:59:10	0.521	0.516	0.522	0.588333	0.593333	0.595667	0.515	0.51	0.505	0.589667	0.591333	0.583667
16:09:10	0.518	0.513	0.519	0.614667	0.619667	0.622333	0.512	0.508	0.502	0.613	0.615333	0.607
16:19:10	0.507	0.502	0.507	0.613667	0.619667	0.621667	0.5	0.497	0.49	0.612333	0.614667	0.606
16:29:10	0.506	0.502	0.507	0.586	0.590667	0.592667	0.501	0.497	0.491	0.588667	0.589667	0.581333
16:39:10	0.529	0.525	0.531	0.597	0.602667	0.604	0.522	0.519	0.513	0.598	0.599667	0.590667
16:49:10	0.529	0.525	0.53	0.631	0.635667	0.638	0.521	0.518	0.512	0.626	0.628667	0.619333
16:59:10	0.523	0.52	0.525	0.624	0.629667	0.631333	0.515	0.512	0.506	0.622667	0.625333	0.616333
17:09:10	0.53	0.526	0.532	0.631667	0.637667	0.64	0.52	0.517	0.511	0.629333	0.632	0.622333
17:19:10	0.527	0.525	0.53	0.621	0.627333	0.628667	0.519	0.516	0.51	0.62	0.622667	0.613333
17:29:10	0.561	0.558	0.565	0.597667	0.603667	0.604333	0.547	0.546	0.539	0.599333	0.601333	0.592333
17:39:10	0.559	0.554	0.562	0.624667	0.631	0.633	0.548	0.545	0.54	0.623667	0.626667	0.617333
17:49:10	0.53	0.527	0.533	0.615	0.621333	0.622667	0.522	0.52	0.514	0.615333	0.618	0.609
17:59:10	0.552	0.549	0.556	0.641667	0.65	0.651	0.541	0.539	0.533	0.640667	0.642333	0.632667
18:09:10	0.544	0.54	0.547	0.608667	0.615667	0.617	0.535	0.534	0.527	0.611667	0.613	0.603667
18:19:10	0.538	0.536	0.543	0.639667	0.647667	0.649	0.532	0.53	0.523	0.639	0.641333	0.630667
18:29:10	0.546	0.544	0.551	0.642333	0.65	0.651667	0.538	0.536	0.53	0.64	0.642667	0.632333
18:39:10	0.567	0.565	0.572	0.636	0.644333	0.645333	0.553	0.551	0.545	0.637333	0.639	0.629
18:49:10	0.548	0.546	0.553	0.631667	0.639	0.640333	0.537	0.536	0.53	0.632	0.634	0.624
18:59:10	0.54	0.539	0.545	0.621667	0.629	0.630333	0.531	0.529	0.522	0.624333	0.626	0.616333
19:09:10	0.54	0.54	0.546	0.613667	0.621667	0.622333	0.533	0.532	0.525	0.617667	0.619667	0.609333
19:19:10	0.562	0.563	0.569	0.655667	0.664	0.665	0.552	0.552	0.545	0.654333	0.657333	0.645667
19:29:10	0.559	0.559	0.565	0.652667	0.660667	0.662	0.547	0.547	0.54	0.653	0.655	0.644333
19:39:10	0.576	0.577	0.584	0.662667	0.670667	0.672	0.563	0.564	0.557	0.662333	0.664667	0.654
19:49:10	0.597	0.598	0.604	0.655667	0.664	0.665	0.579	0.581	0.575	0.654333	0.657333	0.646
19:59:10	0.575	0.576	0.582	0.621333	0.629333	0.63	0.56	0.561	0.554	0.625	0.626667	0.616667
20:09:10	0.58	0.58	0.586	0.615333	0.623333	0.624	0.568	0.568	0.562	0.619667	0.621333	0.611
20:19:10	0.556	0.557	0.562	0.615333	0.624333	0.624667	0.547	0.548	0.54	0.620333	0.622667	0.612
20:29:10	0.58	0.582	0.588	0.629	0.637667	0.638667	0.568	0.568	0.56	0.631	0.633	0.623333
20:39:10	0.615	0.615	0.623	0.620333	0.629333	0.629667	0.596	0.599	0.592	0.624333	0.626333	0.616
20:49:10	0.578	0.578	0.585	0.662	0.671333	0.672333	0.566	0.569	0.562	0.662	0.665	0.652333
20:59:10	0.605	0.605	0.612	0.639	0.648	0.649	0.585	0.587	0.58	0.641667	0.643667	0.632667
21:09:10	0.592	0.593	0.6	0.656	0.665	0.666	0.578	0.579	0.571	0.654667	0.657333	0.644667
21:19:10	0.599	0.601	0.608	0.689	0.698667	0.699333	0.586	0.587	0.579	0.685	0.687667	0.674667
21:29:10	0.592	0.593	0.6	0.670333	0.679667	0.680667	0.58	0.58	0.572	0.668	0.670667	0.657667
21:39:10	0.577	0.579	0.586	0.645667	0.655333	0.655667	0.566	0.566	0.558	0.646333	0.649	0.637333
21:49:10	0.587	0.59	0.596	0.642667	0.652333	0.653	0.577	0.577	0.569	0.644	0.646667	0.635333
21:59:10	0.6	0.602	0.609	0.663333	0.673333	0.674333	0.587	0.588	0.581	0.662667	0.665667	0.653
22:09:10	0.574	0.577	0.582	0.661333	0.671	0.672	0.565	0.566	0.559	0.661333	0.664	0.652333
22:19:10	0.591	0.594	0.6	0.634333	0.643667	0.644	0.578	0.579	0.572	0.637333	0.639	0.627667
22:29:10	0.573	0.576	0.582	0.634333	0.644333	0.645	0.563	0.564	0.557	0.638	0.639667	0.628667
22:39:10	0.575	0.578	0.583	0.679333	0.690667	0.691333	0.566	0.566	0.559	0.677667	0.680333	0.667
22:49:10	0.585	0.588	0.595	0.662	0.671333	0.672333	0.575	0.574	0.568	0.662333	0.664667	0.652333
22:59:10	0.571	0.574	0.581	0.648	0.657667	0.657667	0.562	0.562	0.555	0.649333	0.651667	0.639667
23:09:10	0.587	0.592	0.598	0.676667	0.687333	0.687667	0.577	0.577	0.569	0.674667	0.677667	0.664667
23:19:10	0.607	0.61	0.618	0.668333	0.679	0.679333	0.596	0.596	0.589	0.668333	0.671	0.658333
23:29:10	0.593	0.595	0.602	0.660333	0.671333	0.672	0.58	0.58	0.573	0.662	0.663667	0.652
23:39:10	0.605	0.608	0.615	0.641	0.651333	0.651667	0.588	0.588	0.581	0.645667	0.648	0.635667
23:49:10	0.62	0.625	0.632	0.658667	0.669333	0.670333	0.603	0.603	0.595	0.661	0.663667	0.651333
23:59:10	0.631	0.635	0.643	0.658	0.668667	0.669333	0.612	0.613	0.606	0.660333	0.663	0.649667
24:09:10	0.621	0.625	0.633	0.659667	0.670333	0.670333	0.605	0.606	0.598	0.661667	0.664	0.651
24:19:10	0.593	0.597	0.603	0.664667	0.675333	0.676	0.581	0.582	0.573	0.665333	0.668	0.655333
24:29:10	0.594	0.599	0.605	0.661333	0.672	0.672667	0.582	0.583	0.574	0.662667	0.665667	0.653
24:39:10	0.625	0.63	0.637	0.645	0.655667	0.656	0.605	0.608	0.599	0.649	0.651333	0.638667
24:49:10	0.623	0.628	0.634	0.691667	0.703	0.704	0.605	0.608	0.599	0.689667	0.692667	0.679
24:59:10	0.604	0.609	0.616	0.661667	0.672667	0.673	0.591	0.594	0.585	0.663667	0.666	0.653333
25:09:10	0.6	0.605	0.612	0.720333	0.731333	0.733	0.586	0.588	0.578	0.716333	0.719667	0.706
25:19:10	0.635	0.64	0.649	0.684667	0.695333	0.696333	0.618	0.62	0.61	0.684667	0.687667	0.674667
25:29:10	0.6	0.605	0.613	0.660333	0.671333	0.672	0.59	0.592	0.582	0.662333	0.665333	0.652333
25:39:10	0.639	0.643	0.652	0.686	0.697667	0.699	0.622	0.622	0.613	0.685333	0.689	0.676
25:49:10	0.615	0.62	0.628	0.696667	0.708667	0.71	0.601	0.602	0.593	0.695333	0.699333	0.685333
25:59:10	0.66	0.664	0.674	0.685667	0.697667	0.698333	0.639	0.641	0.632	0.686	0.689667	0.676333
26:09:10	0.634	0.638	0.647	0.695	0.707333	0.708333	0.619	0.621	0.613	0.694	0.698	0.684333
26:19:10	0.644	0.648	0.658	0.675667	0.687	0.688	0.626	0.628	0.62	0.677333	0.68	0.667
26:29:10	0.625	0.63	0.639	0.676	0.687333	0.688667	0.609	0.61	0.601	0.677	0.680667	0.667333
26:39:10	0.63	0.635	0.644	0.712	0.724333	0.725667	0.614	0.616	0.607	0.71	0.714	0.699667
26:49:10	0.613	0.619	0.628	0.732333	0.745	0.746667	0.602	0.604	0.595	0.728	0.732	0.717667
26:59:10	0.631	0.638	0.646	0.712	0.724667	0.726	0.617	0.618	0.609	0.711333	0.715	0.701667
27:09:10	0.644	0.651	0.66	0.719667	0.732333	0.733667	0.628	0.629	0.62	0.717333	0.721333	0.707333
27:19:10	0.63	0.635	0.644	0.712333	0.724667	0.726	0.615	0.617	0.608	0.711	0.715	0.701
27:29:10	0.636	0.641	0.65	0.666	0.677333	0.678	0.621	0.623	0.614	0.670667	0.674	0.662
27:39:10	0.635	0.641	0.65	0.673	0.684333	0.685333	0.62	0.621	0.612	0.677333	0.681	0.668333
27:49:10	0.613	0.618	0.627	0.692333	0.704667	0.706	0.601	0.603	0.593	0.694333	0.699	0.684667
27:59:10	0.624	0.631	0.639	0.684667	0.696667	0.698	0.611	0.612	0.603	0.688	0.692	0.678667
28:09:10	0.626	0.631	0.64	0.677	0.689	0.690333	0.613	0.614	0.604	0.681	0.685	0.672
28:19:10	0.601	0.606	0.614	0.69	0.702667	0.703667	0.591	0.592	0.582	0.693667	0.698333	0.684667
28:29:10	0.64	0.647	0.656	0.699	0.711333	0.713	0.625	0.626	0.617	0.701333	0.705333	0.692333
28:39:10	0.627	0.634	0.642	0.684	0.696	0.697333	0.614	0.616	0.607	0.688	0.692	0.678667
28:49:10	0.648	0.654	0.663	0.678	0.69	0.691	0.63	0.632	0.623	0.682333	0.686333	0.673
28:59:10	0.633	0.639	0.648	0.673667	0.686667	0.687667	0.619	0.621	0.611	0.679667	0.684	0.670667
29:09:10	0.621	0.629	0.636	0.740333	0.753333	0.755667	0.609	0.611	0.601	0.738333	0.743	0.728667
29:19:10	0.649	0.658	0.666	0.682667	0.695333	0.696	0.634	0.636	0.626	0.687667	0.691	0.678
29:29:10	0.628	0.636	0.645	0.711	0.724333	0.726	0.617	0.619	0.609	0.712667	0.717	0.702667
29:39:10	0.623	0.632	0.64	0.691	0.703	0.704667	0.614	0.615	0.605	0.694333	0.698333	0.685
29:49:10	0.637	0.646	0.655	0.760333	0.773667	0.775667	0.624	0.626	0.616	0.754667	0.759333	0.744667
29:59:10	0.668	0.677	0.687	0.690333	0.702667	0.704333	0.652	0.653	0.643	0.694667	0.698667	0.685333
30:09:10	0.664	0.675	0.685	0.706333	0.719	0.720667	0.648	0.65	0.64	0.709667	0.714333	0.7
30:19:10	0.662	0.672	0.682	0.678	0.691333	0.693	0.648	0.65	0.64	0.684333	0.688333	0.675667
30:29:10	0.648	0.658	0.667	0.656667	0.669333	0.670333	0.635	0.637	0.627	0.667	0.671	0.658333
30:39:10	0.647	0.657	0.666	0.685333	0.699333	0.701	0.634	0.635	0.626	0.693333	0.697667	0.685667
30:49:10	0.637	0.646	0.656	0.713667	0.727333	0.729333	0.626	0.628	0.618	0.717667	0.722667	0.709333
30:59:10	0.632	0.642	0.651	0.676	0.689	0.690333	0.624	0.626	0.616	0.683	0.687333	0.674333
31:09:10	0.608	0.616	0.625	0.697333	0.710667	0.712333	0.602	0.604	0.595	0.704333	0.708	0.695
31:19:10	0.662	0.669	0.68	0.671	0.684	0.685	0.646	0.649	0.639	0.679667	0.684	0.671
31:29:10	0.64	0.647	0.657	0.701667	0.715	0.717333	0.628	0.631	0.621	0.708	0.713	0.698667
31:39:10	0.641	0.647	0.658	0.709667	0.723	0.725	0.63	0.633	0.623	0.714	0.719	0.705333
31:49:10	0.682	0.687	0.7	0.719333	0.732667	0.735	0.666	0.669	0.659	0.722	0.726333	0.712333
31:59:10	0.644	0.65	0.66	0.746667	0.761	0.763333	0.634	0.636	0.626	0.745333	0.750667	0.736
32:09:10	0.643	0.65	0.661	0.719667	0.733333	0.735667	0.632	0.633	0.623	0.722667	0.727667	0.713667
32:19:10	0.653	0.661	0.672	0.668667	0.681333	0.683	0.643	0.644	0.634	0.678	0.681667	0.669333
32:29:10	0.655	0.663	0.674	0.695	0.708667	0.710667	0.645	0.646	0.636	0.703333	0.707667	0.694667
32:39:10	0.638	0.646	0.656	0.744	0.758333	0.760667	0.631	0.632	0.622	0.744667	0.75	0.736
32:49:10	0.629	0.638	0.648	0.711667	0.725	0.727	0.625	0.626	0.616	0.716	0.721	0.707
32:59:10	0.639	0.648	0.658	0.705	0.718667	0.720667	0.633	0.633	0.624	0.711333	0.716	0.702333
33:09:10	0.665	0.673	0.684	0.715333	0.729333	0.731667	0.654	0.654	0.645	0.721667	0.726667	0.713
33:19:10	0.661	0.668	0.679	0.688	0.701333	0.703	0.651	0.651	0.643	0.696333	0.701	0.688
33:29:10	0.682	0.689	0.702	0.676667	0.69	0.692	0.67	0.669	0.661	0.686667	0.692	0.678667
33:39:10	0.66	0.667	0.678	0.701	0.715333	0.717333	0.651	0.649	0.642	0.710333	0.715667	0.702333
33:49:10	0.655	0.662	0.674	0.7	0.714	0.716333	0.646	0.645	0.637	0.709333	0.714667	0.701333
33:59:10	0.663	0.671	0.683	0.715	0.728667	0.731333	0.655	0.654	0.646	0.722333	0.727333	0.714333
34:09:10	0.646	0.655	0.666	0.697667	0.712667	0.715	0.642	0.641	0.633	0.707333	0.712333	0.699333
34:19:10	0.642	0.651	0.662	0.708	0.721667	0.724333	0.638	0.638	0.63	0.715667	0.721333	0.708667
34:29:10	0.624	0.633	0.643	0.664	0.677333	0.678667	0.62	0.62	0.612	0.676667	0.682	0.668667
34:39:10	0.68	0.689	0.701	0.741	0.756333	0.758667	0.671	0.672	0.662	0.746333	0.751	0.737667
34:49:10	0.639	0.648	0.658	0.719333	0.733333	0.736	0.636	0.637	0.628	0.725	0.73	0.716333
34:59:10	0.65	0.66	0.67	0.711667	0.726	0.728333	0.646	0.647	0.637	0.718667	0.724667	0.711
35:09:10	0.685	0.694	0.704	0.752667	0.767333	0.770333	0.676	0.677	0.666	0.755333	0.761	0.747
35:19:10	0.639	0.649	0.658	0.762667	0.777667	0.780667	0.637	0.638	0.628	0.763667	0.769333	0.755667
35:29:10	0.667	0.677	0.687	0.734	0.748	0.750333	0.66	0.662	0.652	0.737	0.743	0.729333
35:39:10	0.65	0.659	0.668	0.689333	0.703	0.705333	0.645	0.647	0.637	0.700333	0.705	0.691667
35:49:10	0.623	0.633	0.642	0.686	0.700667	0.703	0.624	0.624	0.615	0.698333	0.704	0.690667
35:59:10	0.657	0.669	0.678	0.707667	0.722333	0.725	0.653	0.655	0.645	0.718	0.724667	0.711
36:09:10	0.66	0.67	0.68	0.746	0.761667	0.765	0.653	0.655	0.645	0.752	0.758	0.744333
36:19:10	0.656	0.666	0.675	0.738667	0.753667	0.756	0.652	0.654	0.643	0.744667	0.750667	0.737
36:29:10	0.693	0.705	0.714	0.759667	0.774333	0.777333	0.685	0.688	0.676	0.761667	0.767333	0.753667
36:39:10	0.677	0.688	0.698	0.719	0.733	0.735667	0.67	0.673	0.662	0.726667	0.732	0.718667
36:49:10	0.645	0.656	0.666	0.713667	0.727667	0.730333	0.644	0.646	0.636	0.722	0.727333	0.714333
36:59:10	0.663	0.676	0.686	0.688333	0.702667	0.704667	0.661	0.664	0.653	0.700667	0.706333	0.693333
37:09:10	0.676	0.69	0.699	0.694667	0.709333	0.712333	0.673	0.675	0.664	0.707	0.713	0.699667
37:19:10	0.68	0.693	0.703	0.718333	0.733	0.735333	0.675	0.678	0.667	0.729	0.735	0.721333
37:29:10	0.65	0.661	0.67	0.718	0.732667	0.735667	0.648	0.65	0.64	0.728333	0.734333	0.721333
37:39:10	0.67	0.681	0.691	0.755667	0.771667	0.774667	0.667	0.669	0.658	0.761	0.767667	0.753667
37:49:10	0.663	0.674	0.684	0.732333	0.747333	0.75	0.66	0.662	0.65	0.740333	0.746333	0.732667
37:59:10	0.644	0.655	0.664	0.733667	0.748333	0.751333	0.645	0.645	0.635	0.742667	0.748	0.735
38:09:10	0.664	0.676	0.686	0.714	0.728667	0.731333	0.663	0.664	0.653	0.725	0.730667	0.717667
38:19:10	0.684	0.696	0.706	0.747667	0.762667	0.766	0.68	0.682	0.67	0.754333	0.760667	0.746667
38:29:10	0.682	0.693	0.704	0.724333	0.739	0.742	0.678	0.681	0.67	0.733667	0.739667	0.726333
38:39:10	0.658	0.669	0.678	0.729	0.744667	0.748	0.658	0.659	0.648	0.739	0.745667	0.731667
38:49:10	0.677	0.689	0.699	0.735333	0.750667	0.754	0.675	0.676	0.664	0.744333	0.750333	0.736667
38:59:10	0.642	0.652	0.661	0.701667	0.717	0.719333	0.643	0.643	0.633	0.715	0.721333	0.708
39:09:10	0.657	0.669	0.679	0.688	0.703333	0.705333	0.66	0.659	0.649	0.704667	0.709667	0.697667
39:19:10	0.661	0.673	0.683	0.736333	0.752	0.755	0.664	0.663	0.653	0.748	0.754333	0.740333
39:29:10	0.639	0.65	0.66	0.725667	0.740667	0.744333	0.644	0.644	0.635	0.737333	0.743667	0.73
39:39:10	0.691	0.703	0.714	0.735667	0.750333	0.753667	0.691	0.691	0.68	0.745667	0.751667	0.737667
39:49:10	0.67	0.682	0.691	0.690667	0.705667	0.708333	0.671	0.672	0.661	0.706667	0.712667	0.699
39:59:10	0.674	0.686	0.696	0.706333	0.721667	0.724333	0.672	0.674	0.664	0.723333	0.729333	0.716667
40:09:10	0.713	0.724	0.735	0.679333	0.695	0.697	0.705	0.707	0.696	0.698	0.704333	0.691333
40:19:10	0.66	0.67	0.68	0.717	0.732667	0.735333	0.66	0.661	0.652	0.732333	0.738667	0.725333
40:29:10	0.699	0.71	0.721	0.692	0.707333	0.709333	0.695	0.696	0.686	0.71	0.715667	0.703333
40:39:10	0.711	0.722	0.733	0.701333	0.717	0.719667	0.705	0.706	0.696	0.719	0.725	0.712333
40:49:10	0.724	0.735	0.747	0.744333	0.760667	0.764	0.714	0.717	0.706	0.757	0.763333	0.749667
40:59:10	0.715	0.726	0.738	0.709667	0.725	0.728	0.706	0.71	0.699	0.725333	0.731667	0.718333
41:09:10	0.732	0.741	0.754	0.714667	0.730333	0.732667	0.72	0.725	0.714	0.729667	0.736667	0.722667
41:19:10	0.658	0.667	0.678	0.690333	0.705667	0.708333	0.657	0.66	0.651	0.708667	0.715333	0.702667
41:29:10	0.648	0.66	0.67	0.711667	0.727333	0.73	0.652	0.653	0.643	0.73	0.737	0.723333
41:39:10	0.725	0.737	0.749	0.714	0.73	0.732667	0.717	0.72	0.71	0.731	0.737667	0.725333
41:49:10	0.683	0.695	0.705	0.691667	0.707333	0.71	0.682	0.684	0.675	0.710667	0.717333	0.704
41:59:10	0.674	0.685	0.696	0.714333	0.73	0.732667	0.675	0.676	0.667	0.732333	0.738333	0.725333
42:09:10	0.687	0.699	0.709	0.723	0.739333	0.742	0.688	0.689	0.68	0.738667	0.746333	0.731333
42:19:10	0.707	0.721	0.731	0.714667	0.73	0.733	0.705	0.708	0.698	0.732	0.738667	0.725333
42:29:10	0.676	0.688	0.698	0.721	0.737	0.740333	0.677	0.679	0.67	0.738	0.745	0.731333
42:39:10	0.685	0.698	0.708	0.691667	0.707333	0.71	0.687	0.689	0.679	0.713	0.719667	0.707333
42:49:10	0.709	0.722	0.733	0.712333	0.727667	0.730333	0.706	0.708	0.698	0.731333	0.738333	0.725667
42:59:10	0.673	0.685	0.696	0.704667	0.720667	0.723667	0.677	0.677	0.669	0.723667	0.73	0.717333
43:09:10	0.677	0.691	0.701	0.702333	0.718333	0.720667	0.682	0.682	0.673	0.722	0.729333	0.716667
43:19:10	0.685	0.698	0.709	0.678667	0.694667	0.697	0.689	0.689	0.68	0.701667	0.708667	0.696667
43:29:10	0.717	0.73	0.742	0.697667	0.714	0.716333	0.713	0.714	0.704	0.720333	0.727333	0.715667
43:39:10	0.699	0.711	0.722	0.735	0.751	0.754	0.697	0.698	0.689	0.751667	0.758333	0.745667
43:49:10	0.71	0.723	0.734	0.7	0.715667	0.718333	0.706	0.707	0.697	0.718	0.725333	0.712333
43:59:10	0.685	0.696	0.707	0.708667	0.724667	0.727333	0.687	0.688	0.679	0.728667	0.736	0.724333
44:09:10	0.691	0.703	0.714	0.706333	0.722	0.724333	0.693	0.693	0.684	0.726333	0.733333	0.721
44:19:10	0.688	0.701	0.712	0.761333	0.778333	0.782	0.691	0.691	0.682	0.775	0.783	0.769333
44:29:10	0.721	0.733	0.744	0.697	0.712	0.715333	0.718	0.719	0.708	0.716	0.722333	0.710333
44:39:10	0.68	0.692	0.703	0.785333	0.801667	0.805667	0.684	0.685	0.676	0.795333	0.802333	0.788667
44:49:10	0.715	0.728	0.74	0.734333	0.75	0.753667	0.715	0.716	0.705	0.750667	0.757	0.744333
44:59:10	0.71	0.721	0.735	0.7	0.715	0.718333	0.71	0.71	0.699	0.719333	0.726667	0.714333
45:09:10	0.661	0.672	0.683	0.753333	0.770333	0.774333	0.668	0.668	0.659	0.768333	0.776667	0.763333
45:19:10	0.661	0.672	0.684	0.731333	0.747	0.750333	0.671	0.67	0.661	0.748	0.754667	0.742667
45:29:10	0.642	0.654	0.665	0.781667	0.798667	0.802667	0.654	0.652	0.643	0.792333	0.8	0.787
45:39:10	0.645	0.657	0.669	0.758333	0.774333	0.778667	0.659	0.657	0.648	0.770667	0.778333	0.765333
45:49:10	0.687	0.698	0.712	0.72	0.736333	0.739	0.694	0.694	0.684	0.736333	0.743667	0.730667
45:59:10	0.682	0.694	0.707	0.680333	0.695667	0.698667	0.688	0.689	0.678	0.703667	0.711333	0.698667
46:09:10	0.695	0.706	0.72	0.747333	0.765	0.768667	0.7	0.701	0.69	0.766	0.774333	0.762
46:19:10	0.665	0.675	0.688	0.694333	0.710667	0.713333	0.671	0.672	0.662	0.716333	0.724333	0.712333
46:29:10	0.654	0.667	0.679	0.726667	0.743	0.746333	0.664	0.663	0.654	0.748	0.756	0.743667
46:39:10	0.681	0.694	0.706	0.724667	0.741333	0.744	0.691	0.691	0.681	0.745333	0.754	0.740667
46:49:10	0.692	0.705	0.717	0.698667	0.714667	0.718	0.698	0.7	0.69	0.721333	0.729333	0.717667
46:59:10	0.676	0.689	0.7	0.755333	0.772667	0.775333	0.683	0.685	0.675	0.773667	0.781	0.768667
47:09:10	0.669	0.682	0.693	0.709333	0.725667	0.728333	0.676	0.677	0.667	0.731	0.738333	0.726
47:19:10	0.661	0.675	0.685	0.707333	0.723667	0.726333	0.672	0.672	0.663	0.730667	0.738333	0.726333
47:29:10	0.689	0.704	0.715	0.755	0.772667	0.776333	0.698	0.699	0.689	0.773	0.781667	0.768333
47:39:10	0.682	0.696	0.708	0.780667	0.798	0.802	0.69	0.689	0.68	0.794667	0.801667	0.789
47:49:10	0.725	0.739	0.751	0.747667	0.764	0.767667	0.727	0.729	0.719	0.764667	0.772667	0.759
47:59:10	0.687	0.701	0.712	0.717667	0.733667	0.737	0.693	0.694	0.685	0.737333	0.744667	0.732
48:09:10	0.702	0.716	0.727	0.757	0.773667	0.777667	0.704	0.706	0.696	0.773667	0.782	0.768333
48:19:10	0.667	0.681	0.691	0.696667	0.712333	0.715	0.674	0.674	0.665	0.718333	0.725667	0.713
48:29:10	0.682	0.697	0.708	0.755	0.772667	0.775667	0.692	0.693	0.683	0.772667	0.780333	0.768
48:39:10	0.702	0.716	0.728	0.744	0.759667	0.763	0.708	0.709	0.699	0.761667	0.769	0.756667
48:49:10	0.696	0.709	0.72	0.753	0.769667	0.773333	0.7	0.702	0.692	0.770667	0.778	0.765333
48:59:10	0.708	0.721	0.733	0.730667	0.747	0.75	0.711	0.714	0.704	0.75	0.758333	0.745667
49:09:10	0.682	0.696	0.707	0.715333	0.731333	0.734333	0.688	0.689	0.68	0.737333	0.745	0.733
49:19:10	0.689	0.703	0.715	0.775	0.792667	0.796333	0.696	0.697	0.688	0.791	0.799667	0.786
49:29:10	0.689	0.703	0.715	0.761333	0.778	0.782	0.698	0.698	0.689	0.778667	0.786667	0.773333
49:39:10	0.684	0.697	0.709	0.754333	0.771333	0.775667	0.694	0.694	0.685	0.772333	0.780667	0.767667
49:49:10	0.696	0.709	0.722	0.800333	0.817	0.821667	0.704	0.705	0.696	0.811	0.818	0.805
49:59:10	0.719	0.73	0.743	0.734333	0.750667	0.754333	0.72	0.721	0.712	0.754	0.761	0.749333
50:09:10	0.704	0.717	0.73	0.774	0.791	0.795	0.71	0.711	0.701	0.788	0.796333	0.783
50:19:10	0.709	0.722	0.735	0.751333	0.767333	0.771333	0.715	0.715	0.705	0.769	0.777	0.764667
50:29:10	0.664	0.676	0.687	0.71	0.726667	0.729667	0.672	0.67	0.663	0.731667	0.740333	0.728
50:39:10	0.697	0.712	0.724	0.692333	0.709	0.712333	0.708	0.708	0.699	0.719667	0.728	0.717
50:49:10	0.674	0.687	0.699	0.703333	0.720667	0.723667	0.686	0.685	0.677	0.731667	0.739333	0.728667
50:59:10	0.68	0.694	0.705	0.702667	0.72	0.723	0.693	0.691	0.683	0.731667	0.74	0.728667
51:09:10	0.71	0.725	0.737	0.757333	0.775667	0.779333	0.72	0.719	0.71	0.779667	0.789333	0.776
51:19:10	0.697	0.71	0.723	0.722667	0.739667	0.742333	0.708	0.706	0.698	0.746333	0.755333	0.743333
51:29:10	0.702	0.717	0.729	0.735	0.752667	0.756	0.713	0.712	0.703	0.758333	0.767333	0.755
51:39:10	0.703	0.717	0.729	0.707333	0.724667	0.728	0.713	0.712	0.704	0.733	0.741667	0.729667
51:49:10	0.678	0.692	0.703	0.741	0.758	0.761667	0.692	0.69	0.683	0.763667	0.772333	0.759667
51:59:10	0.677	0.692	0.703	0.729667	0.746333	0.75	0.691	0.689	0.681	0.753	0.761667	0.749667
52:09:10	0.703	0.718	0.731	0.760333	0.778	0.781667	0.716	0.713	0.705	0.779	0.787667	0.774667
52:19:10	0.677	0.692	0.703	0.736667	0.754	0.757333	0.691	0.688	0.681	0.758667	0.767333	0.754333
52:29:10	0.679	0.693	0.705	0.727	0.744333	0.748333	0.694	0.692	0.685	0.752	0.760667	0.748
52:39:10	0.702	0.717	0.729	0.749667	0.767	0.770333	0.715	0.712	0.705	0.772333	0.781	0.768667
52:49:10	0.67	0.685	0.696	0.798333	0.816	0.821	0.684	0.681	0.674	0.812333	0.821333	0.807333
52:59:10	0.709	0.724	0.737	0.769333	0.787	0.791	0.722	0.72	0.712	0.786	0.794667	0.782
53:09:10	0.693	0.708	0.72	0.739667	0.757	0.761	0.706	0.704	0.696	0.759667	0.768667	0.755667
53:19:10	0.701	0.715	0.728	0.741333	0.759	0.763	0.713	0.711	0.703	0.765	0.773667	0.761667
53:29:10	0.685	0.699	0.711	0.731	0.748	0.751667	0.698	0.696	0.689	0.755333	0.764333	0.752
53:39:10	0.701	0.716	0.729	0.724333	0.741667	0.745333	0.715	0.713	0.705	0.750667	0.76	0.748
53:49:10	0.684	0.698	0.71	0.734667	0.752667	0.756	0.699	0.696	0.689	0.760333	0.77	0.757333
53:59:10	0.676	0.691	0.702	0.738	0.755333	0.759667	0.693	0.69	0.682	0.763333	0.772	0.761
54:09:10	0.737	0.753	0.767	0.802667	0.820333	0.825	0.748	0.747	0.737	0.817333	0.825667	0.813
54:19:10	0.719	0.733	0.745	0.793	0.810333	0.815	0.73	0.729	0.721	0.807333	0.815667	0.803
54:29:10	0.748	0.762	0.775	0.729333	0.746	0.75	0.752	0.753	0.744	0.752	0.759667	0.748
54:39:10	0.731	0.744	0.757	0.729333	0.746667	0.750667	0.737	0.737	0.729	0.754667	0.763333	0.751333
54:49:10	0.732	0.746	0.759	0.7	0.717	0.721	0.739	0.739	0.73	0.729333	0.738333	0.727
54:59:10	0.702	0.716	0.728	0.772667	0.792	0.796667	0.715	0.714	0.706	0.795667	0.804667	0.793333
55:09:10	0.692	0.707	0.719	0.767	0.784667	0.789667	0.707	0.705	0.698	0.787667	0.798	0.785
55:19:10	0.733	0.749	0.762	0.799667	0.818	0.822667	0.741	0.742	0.733	0.814667	0.824	0.810667
55:29:10	0.715	0.729	0.742	0.740667	0.757667	0.762	0.726	0.726	0.718	0.763	0.771667	0.759333
55:39:10	0.764	0.778	0.793	0.762	0.779667	0.784333	0.766	0.768	0.759	0.783	0.792	0.779333
55:49:10	0.714	0.727	0.739	0.748667	0.766	0.77	0.719	0.72	0.712	0.771333	0.780667	0.768333
55:59:10	0.703	0.717	0.729	0.781	0.798667	0.803333	0.713	0.713	0.705	0.799	0.807667	0.796
56:09:10	0.766	0.781	0.795	0.716333	0.733	0.736667	0.768	0.77	0.76	0.742	0.750333	0.739
56:19:10	0.702	0.716	0.727	0.803667	0.822333	0.827	0.712	0.712	0.705	0.82	0.829667	0.817
56:29:10	0.676	0.69	0.701	0.781667	0.799333	0.804	0.688	0.687	0.679	0.800333	0.809333	0.796667
56:39:10	0.732	0.748	0.76	0.830667	0.848333	0.854	0.743	0.744	0.735	0.842	0.850333	0.836667
56:49:10	0.712	0.727	0.739	0.754	0.771	0.775333	0.723	0.724	0.715	0.775667	0.784	0.772
56:59:10	0.702	0.717	0.729	0.743	0.760667	0.765	0.716	0.715	0.707	0.768	0.777	0.764667
57:09:10	0.749	0.765	0.778	0.759333	0.777333	0.781667	0.754	0.758	0.746	0.783333	0.793	0.780333
57:19:10	0.713	0.728	0.74	0.754667	0.772	0.776	0.722	0.725	0.716	0.778667	0.788667	0.776
57:29:10	0.712	0.727	0.739	0.715667	0.732333	0.736	0.722	0.725	0.715	0.742667	0.752667	0.741333
57:39:10	0.726	0.741	0.754	0.747333	0.765667	0.77	0.734	0.737	0.727	0.775667	0.785	0.773667
57:49:10	0.692	0.707	0.718	0.761333	0.78	0.783667	0.705	0.705	0.697	0.786333	0.796333	0.784667
57:59:10	0.745	0.761	0.775	0.710333	0.728	0.731333	0.754	0.756	0.743	0.740667	0.750333	0.738333
58:09:10	0.738	0.752	0.765	0.773667	0.792667	0.797333	0.746	0.748	0.735	0.798667	0.808333	0.795333
58:19:10	0.706	0.721	0.733	0.730667	0.748667	0.752	0.718	0.717	0.707	0.758667	0.768	0.755333
58:29:10	0.729	0.744	0.757	0.728	0.746667	0.750333	0.74	0.741	0.728	0.757667	0.766667	0.754667
58:39:10	0.722	0.736	0.75	0.768333	0.787333	0.791667	0.734	0.734	0.722	0.793667	0.803667	0.791
58:49:10	0.678	0.693	0.705	0.740333	0.758667	0.762333	0.694	0.692	0.683	0.767333	0.777	0.764333
58:59:10	0.715	0.731	0.744	0.728667	0.747	0.750333	0.729	0.729	0.717	0.757333	0.766667	0.755
59:09:10	0.718	0.733	0.746	0.749667	0.768	0.771667	0.73	0.731	0.72	0.777	0.786667	0.773667
59:19:10	0.742	0.758	0.772	0.77	0.788667	0.793	0.751	0.752	0.742	0.793	0.803	0.789667
59:29:10	0.752	0.766	0.78	0.768667	0.787	0.791333	0.757	0.759	0.749	0.791	0.801667	0.788667
59:39:10	0.731	0.746	0.759	0.759667	0.777	0.781667	0.74	0.74	0.731	0.782667	0.793	0.780333
59:49:10	0.756	0.771	0.785	0.72	0.738	0.741333	0.763	0.764	0.755	0.749333	0.758333	0.746667
59:59:10	0.736	0.751	0.764	0.72	0.738	0.741333	0.744	0.745	0.736	0.750333	0.759667	0.747667
60:09:10	0.719	0.733	0.746	0.754667	0.773333	0.778	0.731	0.731	0.722	0.782	0.792	0.779667
60:19:10	0.681	0.696	0.708	0.752333	0.770667	0.774667	0.697	0.695	0.687	0.778	0.788	0.775667
60:29:10	0.708	0.725	0.738	0.804	0.823333	0.828	0.725	0.725	0.716	0.822333	0.832667	0.819333
60:39:10	0.717	0.733	0.745	0.812667	0.831333	0.836333	0.731	0.731	0.722	0.828667	0.838667	0.825333
60:49:10	0.768	0.783	0.797	0.758	0.775333	0.779667	0.775	0.776	0.766	0.780667	0.789667	0.777667
60:59:10	0.708	0.722	0.734	0.739333	0.757	0.761333	0.72	0.72	0.713	0.766333	0.776	0.764333
61:09:10	0.736	0.752	0.765	0.733	0.751	0.755333	0.747	0.747	0.738	0.761667	0.771333	0.759667
61:19:10	0.729	0.744	0.756	0.731	0.75	0.754	0.742	0.742	0.733	0.761667	0.771333	0.760333
61:29:10	0.734	0.75	0.761	0.750667	0.77	0.774333	0.746	0.746	0.737	0.781	0.791667	0.779333
61:39:10	0.721	0.737	0.747	0.779333	0.798667	0.803	0.734	0.733	0.725	0.803	0.814	0.801333
61:49:10	0.777	0.793	0.806	0.804	0.822667	0.827667	0.783	0.783	0.773	0.823333	0.832667	0.820333
61:59:10	0.712	0.727	0.738	0.827	0.845	0.850333	0.724	0.724	0.716	0.842667	0.851	0.838667
62:09:10	0.756	0.771	0.785	0.729	0.746	0.750667	0.768	0.769	0.759	0.757667	0.765667	0.754333
62:19:10	0.733	0.747	0.76	0.77	0.788667	0.793667	0.745	0.746	0.736	0.796333	0.806667	0.794
62:29:10	0.715	0.728	0.741	0.765667	0.784667	0.789667	0.729	0.729	0.72	0.792	0.802667	0.789333
62:39:10	0.773	0.783	0.801	0.749667	0.768	0.772333	0.782	0.784	0.772	0.777667	0.788	0.775
62:49:10	0.73	0.741	0.756	0.790667	0.809667	0.814667	0.743	0.743	0.734	0.815	0.825333	0.812667
62:59:10	0.739	0.752	0.766	0.770333	0.788667	0.792667	0.753	0.754	0.743	0.794	0.804667	0.791667
63:09:10	0.748	0.761	0.775	0.735667	0.754	0.758333	0.761	0.763	0.752	0.765	0.775333	0.763667
63:19:10	0.743	0.757	0.77	0.725667	0.744667	0.748667	0.757	0.758	0.748	0.759333	0.768333	0.757333
63:29:10	0.723	0.738	0.751	0.817667	0.837667	0.843	0.739	0.74	0.732	0.838	0.849	0.835667
63:39:10	0.719	0.734	0.746	0.771333	0.789	0.793667	0.737	0.737	0.728	0.796333	0.805667	0.794
63:49:10	0.746	0.761	0.774	0.752333	0.770667	0.775	0.761	0.762	0.753	0.779	0.789	0.777333
63:59:10	0.704	0.719	0.73	0.774333	0.793	0.797667	0.723	0.722	0.714	0.800333	0.811	0.798333
64:09:10	0.71	0.726	0.736	0.816333	0.835333	0.840667	0.73	0.729	0.721	0.835333	0.845333	0.832667
64:19:10	0.703	0.719	0.73	0.746333	0.764333	0.768667	0.723	0.721	0.714	0.777333	0.786667	0.774667
64:29:10	0.749	0.766	0.778	0.720667	0.738667	0.742	0.765	0.765	0.755	0.756333	0.765667	0.754333
64:39:10	0.739	0.754	0.767	0.714667	0.733	0.736667	0.754	0.754	0.746	0.752667	0.762	0.750333
64:49:10	0.739	0.755	0.767	0.747333	0.767333	0.772	0.754	0.754	0.746	0.784667	0.794667	0.782667
64:59:10	0.752	0.768	0.781	0.716333	0.735667	0.739333	0.765	0.766	0.757	0.756	0.766333	0.755
65:09:10	0.745	0.76	0.773	0.774667	0.795333	0.800333	0.759	0.759	0.75	0.809667	0.82	0.807333
65:19:10	0.79	0.805	0.819	0.834667	0.854667	0.86	0.794	0.796	0.787	0.857	0.867333	0.854
65:29:10	0.72	0.735	0.746	0.840333	0.859	0.865	0.734	0.733	0.728	0.861	0.869667	0.857
65:39:10	0.789	0.804	0.818	0.770333	0.788	0.793	0.795	0.795	0.786	0.799333	0.808333	0.796333
65:49:10	0.747	0.761	0.773	0.727667	0.746333	0.750333	0.76	0.758	0.751	0.764	0.773	0.762
65:59:10	0.732	0.748	0.76	0.738667	0.758	0.762333	0.749	0.746	0.739	0.776667	0.786	0.774333
66:09:10	0.774	0.79	0.804	0.708333	0.727333	0.730667	0.785	0.782	0.774	0.748333	0.757667	0.746
66:19:10	0.711	0.727	0.737	0.728333	0.748333	0.753	0.728	0.723	0.719	0.769	0.779	0.767333
66:29:10	0.748	0.764	0.776	0.750667	0.770667	0.775333	0.764	0.761	0.752	0.789	0.798667	0.786333
66:39:10	0.701	0.716	0.727	0.777667	0.797667	0.802	0.721	0.717	0.711	0.811333	0.822	0.808667
66:49:10	0.745	0.761	0.774	0.800333	0.820667	0.825667	0.761	0.759	0.75	0.827	0.838	0.824333
66:59:10	0.729	0.744	0.756	0.772333	0.791667	0.795667	0.744	0.742	0.735	0.803333	0.813667	0.801
67:09:10	0.754	0.768	0.782	0.756	0.775333	0.779333	0.768	0.769	0.761	0.789	0.799	0.786667
67:19:10	0.719	0.734	0.745	0.764667	0.784333	0.789	0.735	0.734	0.728	0.798333	0.809	0.796
67:29:10	0.741	0.756	0.768	0.766	0.785333	0.79	0.753	0.755	0.748	0.799333	0.81	0.797667
67:39:10	0.738	0.752	0.765	0.783333	0.802667	0.807333	0.748	0.75	0.744	0.813	0.823667	0.811
67:49:10	0.738	0.752	0.765	0.739667	0.758667	0.762333	0.747	0.75	0.745	0.774333	0.784	0.772667
67:59:10	0.747	0.761	0.774	0.741	0.76	0.764667	0.755	0.758	0.753	0.778333	0.788	0.775667
68:09:10	0.741	0.755	0.767	0.751667	0.772	0.777	0.75	0.752	0.747	0.789333	0.8	0.787333
68:19:10	0.759	0.772	0.786	0.768667	0.788	0.793	0.766	0.77	0.764	0.802	0.813333	0.8
68:29:10	0.736	0.751	0.762	0.788333	0.808	0.813333	0.746	0.746	0.742	0.818333	0.829333	0.816333
68:39:10	0.738	0.753	0.763	0.815667	0.835667	0.841	0.748	0.749	0.744	0.840333	0.851667	0.837667
68:49:10	0.739	0.754	0.764	0.759	0.777667	0.782	0.747	0.749	0.745	0.79	0.800333	0.788333
68:59:10	0.713	0.728	0.738	0.798	0.817667	0.823	0.724	0.723	0.72	0.826333	0.837333	0.824
69:09:10	0.783	0.798	0.811	0.751333	0.770667	0.774667	0.786	0.79	0.784	0.785	0.794333	0.782333
69:19:10	0.751	0.765	0.776	0.789333	0.809667	0.814333	0.759	0.761	0.757	0.82	0.831	0.817667
69:29:10	0.79	0.805	0.817	0.786667	0.805667	0.810667	0.793	0.795	0.79	0.815333	0.826333	0.813667
69:39:10	0.761	0.775	0.787	0.830667	0.849333	0.855	0.768	0.769	0.765	0.852667	0.863333	0.849667
69:49:10	0.788	0.803	0.815	0.801	0.819667	0.825	0.793	0.795	0.789	0.826333	0.837333	0.824333
69:59:10	0.74	0.755	0.765	0.758	0.776333	0.781	0.75	0.75	0.746	0.789667	0.800667	0.787333
70:09:10	0.7	0.716	0.724	0.841667	0.861	0.866667	0.715	0.712	0.71	0.864	0.875333	0.861

## Sheet: Fig 2D
Fig	2D
Log10 (mutant/wt)
	wt	ΔbspD	ΔbspD Rescue		ANOVA summary	Ordinary one-way ANOVA
R1	0	-0.34777	-0.12173		F	26.28
R2	0	-0.37067	0.08052		P value	0.0011
R3	0	-0.31293	-0.07684		P value summary	**
					Significant diff. among means (P < 0.05)?	Yes
					R squared	0.8975
					Brown-Forsythe test
					F (DFn, DFd)	1.577 (2, 6)
					P value	0.2817
					P value summary	ns
					Are SDs significantly different (P < 0.05)?	No
					Bartlett's test
					Bartlett's statistic (corrected)
					P value
					P value summary
					Are SDs significantly different (P < 0.05)?
					ANOVA table	SS	DF	MS	F (DFn, DFd)	P value
					Treatment (between columns)	0.2124	2	0.1062	F (2, 6) = 26.28	P=0.0011
					Residual (within columns)	0.02425	6	0.004042
					Total	0.2367	8
					Data summary
					Number of treatments (columns)	3
					Number of values (total)	9
					Multiple Comparisons
					Number of families	1
					Number of comparisons per family	3
					Alpha	0.05
					Tukey's multiple comparisons test	Mean Diff.	95.00% CI of diff.	Below threshold?	Summary	Adjusted P Value
					wt vs. ΔbspD	0.3438	0.1845 to 0.5031	Yes	**	0.0014	A-B
					wt vs. ΔbspD Rescue	0.03935	-0.1199 to 0.1986	No	ns	0.7403	A-C
					ΔbspD vs. ΔbspD Rescue	-0.3044	-0.4637 to -0.1452	Yes	**	0.0026	B-C
					Test details	Mean 1	Mean 2	Mean Diff.	SE of diff.	n1	n2	q	DF
					wt vs. ΔbspD	0	-0.3438	0.3438	0.05191	3	3	9.366	6
					wt vs. ΔbspD Rescue	0	-0.03935	0.03935	0.05191	3	3	1.072	6
					ΔbspD vs. ΔbspD Rescue	-0.3438	-0.03935	-0.3044	0.05191	3	3	8.294	6

## Sheet: Fig S3B and C
Fig	S3B										Fig	S3C
CFU/ml	wt			ΔbspD			ΔbspD::eipAbspD				Survival ratio %	wt			ΔbspD			ΔbspD::eipAbspD
	R1	R2	R3	R1	R2	R3	R1	R2	R3			R1	R2	R3	R1	R2	R3	R1	R2	R3
	4900000000	3800000000	5859000000	2200000000	2000000000	2500000000	3700000000	4900000000	7050000000			100	100	100	45	53	43	76	129	120
ANOVA summary	Ordinary one-way ANOVA										ANOVA summary	Ordinary one-way ANOVA
F	5.952										F	11.97
P value	0.0376										P value	0.0081
P value summary	*										P value summary	**
Significant diff. among means (P < 0.05)?	Yes										Significant diff. among means (P < 0.05)?	Yes
R squared	0.6649										R squared	0.7996
Brown-Forsythe test											Brown-Forsythe test
F (DFn, DFd)	1.320 (2, 6)										F (DFn, DFd)	1.422 (2, 6)
P value	0.3348										P value	0.3123
P value summary	ns										P value summary	ns
Are SDs significantly different (P < 0.05)?	No										Are SDs significantly different (P < 0.05)?	No
Bartlett's test											Bartlett's test
Bartlett's statistic (corrected)											Bartlett's statistic (corrected)
P value											P value
P value summary											P value summary
Are SDs significantly different (P < 0.05)?											Are SDs significantly different (P < 0.05)?
ANOVA table	SS	DF	MS	F (DFn, DFd)	P value						ANOVA table	SS	DF	MS	F (DFn, DFd)	P value
Treatment (between columns)	1.59e+19	2	7.948e+18	F (2, 6) = 5.952	P=0.0376						Treatment (between columns)	6640	2	3320	F (2, 6) = 11.97	P=0.0081
Residual (within columns)	8.011e+18	6	1.335e+18								Residual (within columns)	1665	6	277.4
Total	2.391e+19	8									Total	8305	8
Data summary											Data summary
Number of treatments (columns)	3										Number of treatments (columns)	3
Number of values (total)	9										Number of values (total)	9
Multiple Comparisons											Multiple Comparisons
Number of families	1										Number of families	1
Number of comparisons per family	3										Number of comparisons per family	3
Alpha	0.05										Alpha	0.05
Tukey's multiple comparisons test	Mean Diff.	95.00% CI of diff.	Below threshold?	Summary	Adjusted P Value						Tukey's multiple comparisons test	Mean Diff.	95.00% CI of diff.	Below threshold?	Summary	Adjusted P Value
wt vs. ΔbspD	2619666667	-275188413 to 5514521747	No	ns	0.0719	A-B					wt vs. ΔbspD	53	11.27 to 94.73	Yes	*	0.0188	A-B
wt vs. ΔbspD::eipAbspD	-363666667	-3258521747 to 2531188413	No	ns	0.9224	A-C					wt vs. ΔbspD::eipAbspD	-8.333	-50.06 to 33.40	No	ns	0.8187	A-C
ΔbspD vs. ΔbspD::eipAbspD	-2983333333	-5878188413 to -88478253	Yes	*	0.0446	B-C					ΔbspD vs. ΔbspD::eipAbspD	-61.33	-103.1 to -19.60	Yes	**	0.0097	B-C
Test details	Mean 1	Mean 2	Mean Diff.	SE of diff.	n1	n2	q	DF			Test details	Mean 1	Mean 2	Mean Diff.	SE of diff.	n1	n2	q	DF
wt vs. ΔbspD	4853000000	2233333333	2619666667	943479808	3	3	3.927	6			wt vs. ΔbspD	100	47	53	13.6	3	3	5.511	6
wt vs. ΔbspD::eipAbspD	4853000000	5216666667	-363666667	943479808	3	3	0.5451	6			wt vs. ΔbspD::eipAbspD	100	108.3	-8.333	13.6	3	3	0.8665	6
ΔbspD vs. ΔbspD::eipAbspD	2233333333	5216666667	-2983333333	943479808	3	3	4.472	6			ΔbspD vs. ΔbspD::eipAbspD	47	108.3	-61.33	13.6	3	3	6.378	6

## Sheet: Fig 2G
Fig	2G
Area of cytoplasm in pixels
	wt	ΔbspD	Rescue		ANOVA summary	Ordinary one-way ANOVA
R1	83	118	99		F	15.89
	221	116	82		P value	<0.0001
	72	70	138		P value summary	****
	171	84	133		Significant diff. among means (P < 0.05)?	Yes
	113	114	158		R squared	0.0174
	53	76	93
	137	511	94		Brown-Forsythe test
	114	189	501		F (DFn, DFd)	8.399 (2, 1795)
	148	159	109		P value	0.0002
	221	204	435		P value summary	***
	155	144	245		Are SDs significantly different (P < 0.05)?	Yes
	188	252	75
	114	126	78		Bartlett's test
	92	307	209		Bartlett's statistic (corrected)	50.65
	171	133	80		P value	<0.0001
	163	108	193		P value summary	****
	107	185	116		Are SDs significantly different (P < 0.05)?	Yes
	112	79	194
	95	198	190		ANOVA table	SS	DF	MS	F (DFn, DFd)	P value
	83	203	149		Treatment (between columns)	243463	2	121732	F (2, 1795) = 15.89	P<0.0001
	107	109	212		Residual (within columns)	13750190	1795	7660
	181	141	113		Total	13993654	1797
	54	131	211
	151	224	112		Data summary
	130	140	154		Number of treatments (columns)	3
	196	129	96		Number of values (total)	1798
	188	55	73
	101	62	152		Multiple Comparisons
	139	219	182		Number of families	1
	132	114	414		Number of comparisons per family	3
	114	104	147		Alpha	0.05
	101	147	218
	108	215	130		Tukey's multiple comparisons test	Mean Diff.	95.00% CI of diff.	Below threshold?	Summary	Adjusted P Value
	194	143	246		wt vs. ΔbspD	-28.36	-40.21 to -16.51	Yes	****	<0.0001	A-B
	125	306	226		wt vs. Rescue	-11.83	-23.69 to 0.03403	No	ns	0.0509	A-C
	155	215	177		ΔbspD vs. Rescue	16.53	4.667 to 28.39	Yes	**	0.0032	B-C
	305	73	162
	97	51	100		Test details	Mean 1	Mean 2	Mean Diff.	SE of diff.	n1	n2	q	DF
	58	301	57		wt vs. ΔbspD	148.3	176.7	-28.36	5.053	600	600	7.937	1795
	168	175	258		wt vs. Rescue	148.3	160.1	-11.83	5.057	600	598	3.308	1795
	123	310	164		ΔbspD vs. Rescue	176.7	160.1	16.53	5.057	600	598	4.622	1795
	137	181	207
	132	140	236
	185	144	140
	64	112	203
	124	119	322
	199	147	163
	189	158	588
	96	187	125
	183	152	85
	71	354	65
	59	122	181
	87	84	120
	130	136	94
	70	71	254
	389	107	138
	173	334	133
	153	311	290
	248	282	112
	151	353	131
	231	88	130
	230	307	148
	97	255	116
	65	152	82
	128	174	85
	115	59	68
	196	217	157
	157	343	106
	222	137	320
	151	507	135
	214	110	262
	59	62	162
	144	150	129
	556	134	132
	114	344	213
	89	203	116
	152	63	168
	260	83	174
	291	164	80
	97	89	88
	140	289	246
	143	144	73
	69	156	227
	108	219	92
	65	299	100
	395	266	94
	55	123	63
	204	294	58
	108	52	56
	56	167	304
	187	175	70
	173	139	129
	95	200	133
	215	113	258
	163	184	60
	56	322	65
	189	120	120
	203	131	58
	174	74	117
	130	287	234
	109	155	143
	148	526	276
	107	161	431
	116	192	109
	86	121	52
	103	407	120
	86	241	155
	133	220	107
	91	59	103
	93	188	353
	151	166	96
	78	80	317
	204	165	205
	169	183	205
	151	125	305
	223	59	202
	143	560	229
	227	311	156
	123	357	300
	74	584	96
	232	331	405
	85	94	119
	118	206	88
	60	225	601
	67	233	102
	59	128	142
	125	707	132
	122	119	153
	194	435	130
	258	61	111
	78	178	216
	95	149	60
	116	163	121
	59	306	402
	192	382	170
	93	191	160
	93	153	510
	136	160	169
	175	257	163
	138	201	193
	51	154	204
	234	72	179
	201	113	146
	52	135	144
	301	221	166
	192	77	157
	196	88	53
	125	74	64
	253	184	156
	90	236	81
	147	144	234
	174	478	68
	67	163	141
	115	81	152
	134	317	122
	252	200	149
	126	603	151
	210	79	234
	108	136	188
	119	113	609
	159	216	75
	104	91	84
	148	137	193
	160	355	71
	76	119	90
	96	130	151
	187	658	52
	100	108	244
	317	173	51
	87	231	170
	61	200	160
	73	221	320
	75	265	363
	96	383	92
	64	138	190
	132	62	252
	64	145	167
	107	209	71
	100	139	145
	63	125	195
	134	258	230
	109	379	160
	116	129	120
	140	237	156
	111	101	206
	120	194	140
	166	181	190
	149	314	96
	71	224	122
	164	117	69
	139	237	127
	119	226	201
	86	170	102
	224	57	69
	128	95	70
	276	264	71
	86	107	90
	361	94	180
	85	125	203
	143	152	82
R2	84	68	59
	81	54	62
	89	227	192
	170	110	102
	186	188	144
	83	103	105
	171	124	224
	99	177	227
	141	172	154
	174	125	136
	167	154	207
	238	150	318
	162	98	84
	187	89	84
	120	101	212
	88	161	176
	55	55	112
	264	152	133
	94	131	169
	247	144	172
	72	61	183
	135	187	89
	405	401	160
	91	67	123
	115	86	210
	99	127	77
	71	82	191
	412	156	163
	300	172	146
	84	86	71
	76	130	182
	163	215	244
	219	53	72
	87	74	172
	122	144	112
	98	207	114
	144	315	103
	146	312	121
	132	200	70
	188	90	138
	91	53	125
	72	180	98
	134	300	55
	95	53	96
	77	137	51
	96	187	74
	110	202	105
	245	123	220
	319	147	223
	181	118	136
	218	134	64
	172	60	143
	128	274	155
	87	169	150
	62	280	219
	69	426	164
	160	118	106
	130	116	238
	313	134	335
	116	126	343
	137	148	174
	125	132	122
	178	140	90
	135	166	188
	282	74	279
	56	145	157
	119	120	180
	81	170	208
	197	99	166
	104	133	61
	150	111	147
	98	60	140
	89	127	161
	91	65	217
	161	173	99
	61	125	151
	97	294	172
	114	132	116
	186	124	175
	156	118	77
	152	75	75
	202	140	185
	153	287	94
	168	69	70
	162	185	77
	290	135	164
	149	139	183
	139	103	168
	104	163	65
	106	150	159
	152	113	154
	56	230	134
	99	151	64
	302	57	122
	248	166	203
	146	169	53
	117	101	94
	252	274	80
	147	218	60
	90	243	89
	68	179	86
	169	160	144
	139	139	142
	101	134	128
	297	105	299
	170	88	129
	99	171	63
	134	200	220
	95	127	114
	173	115	138
	111	145	104
	193	196	260
	83	219	181
	122	242	71
	195	304	166
	104	103	73
	183	333	66
	108	53	191
	143	161	235
	156	247	164
	134	385	106
	155	223	70
	90	245	157
	105	110	225
	52	179
	171	89	189
	118	206	189
	84	166	108
	217	150	127
	71	194	175
	95	100	110
	109	332
	284	131	171
	83	92	78
	104	135	66
	95	93	155
	84	202	60
	134	61	163
	116	123	167
	212	180	58
	192	132	250
	149	165	143
	136	110	101
	148	89	125
	117	222	165
	156	90	90
	183	122	51
	113	189	268
	253	55	210
	176	131	115
	62	462	61
	148	96	159
	72	205	51
	145	144	185
	320	84	148
	88	159	90
	126	100	107
	106	88	125
	90	71	61
	111	178	78
	71	266	183
	172	148	170
	147	134	189
	162	197	84
	98	123	94
	96	144	87
	230	127	135
	147	119	308
	243	461	112
	269	70	52
	83	75	131
	109	171	90
	158	83	206
	52	102	179
	113	144	76
	134	159	146
	168	221	58
	157	73	119
	63	150	175
	138	263	122
	78	120	244
	200	139	109
	116	129	58
	51	169	74
	67	115	266
	62	118	51
	137	78	172
	198	158	150
	90	160	148
	157	111	146
	130	147	132
	106	153	166
	72	57	127
	80	262	210
	57	53	69
	96	183	224
	169	63	69
	51	91	117
	164	152	127
	130	84	265
R3	135	70	148
	140	159	64
	235	119	426
	127	140	98
	119	314	65
	119	281	69
	137	268	154
	116	150	640
	204	72	78
	169	224	168
	95	107	95
	57	144	332
	56	58	186
	113	205	156
	100	315	218
	127	145	181
	58	139	105
	84	152	76
	123	127	86
	91	70	231
	177	109	378
	158	178	245
	257	161	105
	169	159	64
	277	119	175
	199	282	120
	88	180	156
	165	327	219
	212	234	107
	103	97	90
	70	87	121
	103	246	202
	127	91	124
	81	218	116
	59	76	133
	194	116	129
	116	100	156
	176	205	218
	168	96	170
	265	166	74
	122	169	102
	333	304	123
	141	125	103
	202	224	90
	115	168	252
	130	332	159
	212	314	167
	168	73	125
	106	187	124
	91	172	497
	67	77	123
	75	66	168
	117	108	134
	255	240	353
	173	149	91
	277	198	262
	150	172	261
	383	182	157
	123	185	123
	155	585	166
	256	205	66
	169	269	201
	300	329	213
	163	411	61
	237	273	284
	84	157	83
	251	307	195
	249	151	167
	135	171	398
	111	158	232
	160	169	181
	175	57	140
	167	57	251
	145	123	146
	154	212	194
	132	180	285
	107	310	53
	156	229	175
	90	118	140
	225	66	53
	214	160	60
	116	125	151
	209	108	122
	82	118	88
	116	157	71
	94	249	100
	187	237	143
	117	149	89
	153	65	76
	182	98	367
	243	141	75
	114	84	114
	63	166	111
	96	222	70
	228	118	70
	150	180	87
	110	149	194
	60	116	67
	111	87	118
	187	117	183
	141	132	263
	121	111	244
	187	147	203
	183	178	283
	213	62	242
	213	160	230
	250	92	85
	141	165	79
	148	365	436
	140	97	102
	122	192	159
	131	244	167
	85	127	182
	97	251	80
	147	265	89
	237	52	98
	67	159	112
	188	313	383
	70	283	90
	253	168	103
	76	80	203
	259	168	123
	78	233	195
	202	240	156
	232	209	108
	289	193	452
	178	232	185
	455	131	60
	145	116	305
	192	145	250
	129	180	93
	108	142	97
	66	150	181
	83	159	166
	196	299	413
	94	209	92
	184	107	60
	105	304	267
	141	164	168
	86	260	136
	117	118	384
	327	182	60
	158	83	91
	64	268	112
	322	155	182
	193	198	148
	151	208	232
	130	205	75
	63	203	234
	375	264	93
	215	96	469
	70	158	239
	171	225	398
	60	216	119
	295	199	79
	135	215	250
	129	183	174
	102	168	76
	182	306	162
	223	211	114
	196	80	111
	91	191	252
	78	238	133
	328	207	183
	148	190	206
	105	100	132
	71	92	101
	129	218	88
	192	243	101
	144	106	113
	229	313	152
	282	181	141
	327	213	317
	121	140	282
	61	110	124
	78	432	169
	158	186	217
	175	586	67
	174	336	184
	259	141	184
	320	126	282
	604	234	306
	154	88	132
	224	108	91
	136	285	255
	86	246	265
	160	165	289
	270	133	106
	127	166	139
	265	163	83
	356	120	186
	161	395	62
	199	465	273
	156	179	321
	103	476	184
	88	128	221
	121	271	390
	123	214	202
	124	93	245
	302	169	136

## Sheet: Fig 3A
Fig	3A
Log10 (stressed/unstressed)	200 mM NaCl			2 mM EDTA			5 ug/ml AMP
	R1	R2	R3	R1	R2	R3	R1	R2	R3
wt	-0.06215	0	-0.08219	-1.79588	-1.74473	-0.740363	9.64e-17	0.1139	-0.1663
ΔbspD	-1.57403	-0.31362	-0.10534	-3.79267	-3.78357	-3.7736	-0.08894	0.058	-0.2702
ΔbspD::eipAbspD	0.18799	-0.08219	0	-1.57403	-1.95725	-1.53624	0.136838	-0.0645	-0.309
ΔbspD::eipA	-1.34964	-0.249	-0.43806	-3.54914	-3.58203	-3.75012	0.048305	-0.0683	-0.2061
Stats for NaCl									Stats for EDTA										Stats for Amp
ANOVA summary	Ordinary one-way ANOVA								ANOVA summary	Ordinary one-way ANOVA									ANOVA summary	Ordinary one-way ANOVA
F	1.786								F	44.33									F	0.1337
P value	0.2275								P value	<0.0001									P value	0.9372
P value summary	ns								P value summary	****									P value summary	ns
Significant diff. among means (P < 0.05)?	No								Significant diff. among means (P < 0.05)?	Yes									Significant diff. among means (P < 0.05)?	No
R squared	0.4011								R squared	0.9433									R squared	0.04774
Brown-Forsythe test									Brown-Forsythe test										Brown-Forsythe test
F (DFn, DFd)	0.8369 (3, 8)								F (DFn, DFd)	0.7307 (3, 8)									F (DFn, DFd)	0.2457 (3, 8)
P value	0.5105								P value	0.5621									P value	0.8621
P value summary	ns								P value summary	ns									P value summary	ns
Are SDs significantly different (P < 0.05)?	No								Are SDs significantly different (P < 0.05)?	No									Are SDs significantly different (P < 0.05)?	No
Bartlett's test									Bartlett's test										Bartlett's test
Bartlett's statistic (corrected)									Bartlett's statistic (corrected)										Bartlett's statistic (corrected)
P value									P value										P value
P value summary									P value summary										P value summary
Are SDs significantly different (P < 0.05)?									Are SDs significantly different (P < 0.05)?										Are SDs significantly different (P < 0.05)?
ANOVA table	SS	DF	MS	F (DFn, DFd)	P value				ANOVA table	SS	DF	MS	F (DFn, DFd)	P value					ANOVA table	SS	DF	MS	F (DFn, DFd)	P value
Treatment (between columns)	1.338	3	0.4461	F (3, 8) = 1.786	P=0.2275				Treatment (between columns)	13.97	3	4.657	F (3, 8) = 44.33	P<0.0001					Treatment (between columns)	0.01132	3	0.003775	F (3, 8) = 0.1337	P=0.9372
Residual (within columns)	1.998	8	0.2497						Residual (within columns)	0.8404	8	0.1051							Residual (within columns)	0.2259	8	0.02824
Total	3.336	11							Total	14.81	11								Total	0.2372	11
Data summary									Data summary										Data summary
Number of treatments (columns)	4								Number of treatments (columns)	4									Number of treatments (columns)	4
Number of values (total)	12								Number of values (total)	12									Number of values (total)	12
Multiple Comparisons									Multiple Comparisons										Multiple Comparisons
Tukey's multiple comparisons test	Mean Diff.	95.00% CI of diff.	Below threshold?	Summary	Adjusted P Value				Tukey's multiple comparisons test	Mean Diff.	95.00% CI of diff.	Below threshold?	Summary	Adjusted P Value					Tukey's multiple comparisons test	Mean Diff.	95.00% CI of diff.	Below threshold?	Summary	Adjusted P Value
wt vs. ΔbspD	0.6162	-0.6904 to 1.923	No	ns	0.4748	A-B			wt vs. ΔbspD	2.356	1.509 to 3.204	Yes	****	<0.0001	A-B				wt vs. ΔbspD	0.08291	-0.3565 to 0.5223	No	ns	0.9279	A-B
wt vs. ΔbspD::eipAbspD	-0.08338	-1.390 to 1.223	No	ns	0.9967	A-C			wt vs. ΔbspD::eipAbspD	0.2622	-0.5853 to 1.110	No	ns	0.7588	A-C				wt vs. ΔbspD::eipAbspD	0.06142	-0.3780 to 0.5008	No	ns	0.9682	A-C
wt vs. ΔbspD::eipA	0.6308	-0.6758 to 1.937	No	ns	0.4566	A-D			wt vs. ΔbspD::eipA	2.2	1.353 to 3.048	Yes	***	0.0002	A-D				wt vs. ΔbspD::eipA	0.0579	-0.3815 to 0.4973	No	ns	0.9731	A-D
ΔbspD vs. ΔbspD::eipAbspD	-0.6996	-2.006 to 0.6070	No	ns	0.3765	B-C			ΔbspD vs. ΔbspD::eipAbspD	-2.094	-2.942 to -1.247	Yes	***	0.0002	B-C				ΔbspD vs. ΔbspD::eipAbspD	-0.02149	-0.4609 to 0.4179	No	ns	0.9985	B-C
ΔbspD vs. ΔbspD::eipA	0.01457	-1.292 to 1.321	No	ns	>0.9999	B-D			ΔbspD vs. ΔbspD::eipA	-0.1562	-1.004 to 0.6913	No	ns	0.9323	B-D				ΔbspD vs. ΔbspD::eipA	-0.02502	-0.4644 to 0.4144	No	ns	0.9977	B-D
ΔbspD::eipAbspD vs. ΔbspD::eipA	0.7142	-0.5925 to 2.021	No	ns	0.3608	C-D			ΔbspD::eipAbspD vs. ΔbspD::eipA	1.938	1.090 to 2.785	Yes	***	0.0004	C-D				ΔbspD::eipAbspD vs. ΔbspD::eipA	-0.003522	-0.4429 to 0.4359	No	ns	>0.9999	C-D
Test details	Mean 1	Mean 2	Mean Diff.	SE of diff.	n1	n2	q	DF	Test details	Mean 1	Mean 2	Mean Diff.	SE of diff.	n1	n2	q	DF		Test details	Mean 1	Mean 2	Mean Diff.	SE of diff.	n1	n2	q	DF
wt vs. ΔbspD	-0.04811	-0.6643	0.6162	0.408	3	3	2.136	8	wt vs. ΔbspD	-1.427	-3.783	2.356	0.2646	3	3	12.59	8		wt vs. ΔbspD	-0.01747	-0.1004	0.08291	0.1372	3	3	0.8546	8
wt vs. ΔbspD::eipAbspD	-0.04811	0.03527	-0.08338	0.408	3	3	0.289	8	wt vs. ΔbspD::eipAbspD	-1.427	-1.689	0.2622	0.2646	3	3	1.401	8		wt vs. ΔbspD::eipAbspD	-0.01747	-0.07889	0.06142	0.1372	3	3	0.6331	8
wt vs. ΔbspD::eipA	-0.04811	-0.6789	0.6308	0.408	3	3	2.186	8	wt vs. ΔbspD::eipA	-1.427	-3.627	2.2	0.2646	3	3	11.76	8		wt vs. ΔbspD::eipA	-0.01747	-0.07537	0.0579	0.1372	3	3	0.5968	8
ΔbspD vs. ΔbspD::eipAbspD	-0.6643	0.03527	-0.6996	0.408	3	3	2.425	8	ΔbspD vs. ΔbspD::eipAbspD	-3.783	-1.689	-2.094	0.2646	3	3	11.19	8		ΔbspD vs. ΔbspD::eipAbspD	-0.1004	-0.07889	-0.02149	0.1372	3	3	0.2215	8
ΔbspD vs. ΔbspD::eipA	-0.6643	-0.6789	0.01457	0.408	3	3	0.0505	8	ΔbspD vs. ΔbspD::eipA	-3.783	-3.627	-0.1562	0.2646	3	3	0.8346	8		ΔbspD vs. ΔbspD::eipA	-0.1004	-0.07537	-0.02502	0.1372	3	3	0.2578	8
ΔbspD::eipAbspD vs. ΔbspD::eipA	0.03527	-0.6789	0.7142	0.408	3	3	2.475	8	ΔbspD::eipAbspD vs. ΔbspD::eipA	-1.689	-3.627	1.938	0.2646	3	3	10.36	8		ΔbspD::eipAbspD vs. ΔbspD::eipA	-0.07889	-0.07537	-0.003522	0.1372	3	3	0.03631	8

## Sheet: Fig S3D
Fig	S3D
CFU/ml
Outliers removed using ROUT (Q=10%)	No Stress				200 mM NaCl				2 mM EDTA				5 ug/ml Amp
	R1	R2	R3	R4	R1	R2	R3	R4	R1	R2	R3	R4	R1	R2	R3	R4
wt	650000000	430000000	480000000	630000000	560000000	430000000		520000000	10000000	7800000	87000000		650000000	560000000	330000000
ΔbspD	590000000	300000000	410000000	280000000	16000000	150000000		220000000	94000	50000	69000		480000000	350000000	220000000
ΔbspD::eipAbspD	520000000	630000000	720000000	500000000	800000000	520000000		500000000	14000000	6900000	21000000		800000000	540000000	350000000
ΔbspD::eipA	370000000	OUTLIER	390000000	370000000	16000000	130000000		130000000	100000	63000	69000		410000000	200000000	240000000
Stats for no stress										Stats for NaCl										Stats for EDTA										Stats for Amp
ANOVA summary										ANOVA summary										ANOVA summary										ANOVA summary
F	3.711									F	17.11									F	1.562									F	1.956
P value	0.0459									P value	0.0008									P value	0.2725									P value	0.1993
P value summary	*									P value summary	***									P value summary	ns									P value summary	ns
Significant diff. among means (P < 0.05)?	Yes									Significant diff. among means (P < 0.05)?	Yes									Significant diff. among means (P < 0.05)?	No									Significant diff. among means (P < 0.05)?	No
R squared	0.503									R squared	0.8651									R squared	0.3694									R squared	0.4231
Brown-Forsythe test										Brown-Forsythe test										Brown-Forsythe test										Brown-Forsythe test
F (DFn, DFd)	2.311 (3, 11)									F (DFn, DFd)	0.2727 (3, 8)									F (DFn, DFd)	0.9841 (3, 8)									F (DFn, DFd)	0.3176 (3, 8)
P value	0.1327									P value	0.8435									P value	0.4474									P value	0.8126
P value summary	ns									P value summary	ns									P value summary	ns									P value summary	ns
Are SDs significantly different (P < 0.05)?	No									Are SDs significantly different (P < 0.05)?	No									Are SDs significantly different (P < 0.05)?	No									Are SDs significantly different (P < 0.05)?	No
Bartlett's test										Bartlett's test										Bartlett's test										Bartlett's test
Bartlett's statistic (corrected)										Bartlett's statistic (corrected)										Bartlett's statistic (corrected)										Bartlett's statistic (corrected)
P value										P value										P value										P value
P value summary										P value summary										P value summary										P value summary
Are SDs significantly different (P < 0.05)?										Are SDs significantly different (P < 0.05)?										Are SDs significantly different (P < 0.05)?										Are SDs significantly different (P < 0.05)?
ANOVA table	SS	DF	MS	F (DFn, DFd)	P value					ANOVA table	SS	DF	MS	F (DFn, DFd)	P value					ANOVA table	SS	DF	MS	F (DFn, DFd)	P value					ANOVA table	SS	DF	MS	F (DFn, DFd)	P value
Treatment (between columns)	1.295e+17	3	4.315e+16	F (3, 11) = 3.711	P=0.0459					Treatment (between columns)	6.112e+17	3	2.037e+17	F (3, 8) = 17.11	P=0.0008					Treatment (between columns)	2442000000000000	3	814000000000000	F (3, 8) = 1.562	P=0.2725					Treatment (between columns)	1.578e+17	3	5.261e+16	F (3, 8) = 1.956	P=0.1993
Residual (within columns)	1.279e+17	11	1.163e+16							Residual (within columns)	9.529e+16	8	1.191e+16							Residual (within columns)	4168000000000000	8	521000000000000							Residual (within columns)	2.152e+17	8	2.69e+16
Total	2.574e+17	14								Total	7.065e+17	11								Total	6610000000000000	11								Total	3.73e+17	11
Data summary										Data summary										Data summary										Data summary
Number of treatments (columns)	4									Number of treatments (columns)	4									Number of treatments (columns)	4									Number of treatments (columns)	4
Number of values (total)	15									Number of values (total)	12									Number of values (total)	12									Number of values (total)	12
Multiple Comparisons										Multiple Comparisons										Multiple Comparisons										Multiple Comparisons
Tukey's multiple comparisons test	Mean Diff.	95.00% CI of diff.	Below threshold?	Summary	Adjusted P Value					Tukey's multiple comparisons test	Mean Diff.	95.00% CI of diff.	Below threshold?	Summary	Adjusted P Value					Tukey's multiple comparisons test	Mean Diff.	95.00% CI of diff.	Below threshold?	Summary	Adjusted P Value					Tukey's multiple comparisons test	Mean Diff.	95.00% CI of diff.	Below threshold?	Summary	Adjusted P Value
wt vs. ΔbspD	152500000	-76984563 to 381984563	No	ns	0.2455	A-B				wt vs. ΔbspD	374666667	89303740 to 660029594	Yes	*	0.0127	A-B				wt vs. ΔbspD	34862333	-24821203 to 94545870	No	ns	0.3113	A-B				wt vs. ΔbspD	163333333	-265510904 to 592177571	No	ns	0.6326	A-B
wt vs. ΔbspD::eipAbspD	-45000000	-274484563 to 184484563	No	ns	0.933	A-C				wt vs. ΔbspD::eipAbspD	-103333333	-388696260 to 182029594	No	ns	0.6663	A-C				wt vs. ΔbspD::eipAbspD	20966667	-38716870 to 80650203	No	ns	0.6856	A-C				wt vs. ΔbspD::eipAbspD	-50000000	-478844237 to 378844237	No	ns	0.981	A-C
wt vs. ΔbspD::eipA	170833333	-77038324 to 418704991	No	ns	0.2205	A-D				wt vs. ΔbspD::eipA	411333333	125970406 to 696696260	Yes	**	0.0075	A-D				wt vs. ΔbspD::eipA	34856000	-24827536 to 94539536	No	ns	0.3114	A-D				wt vs. ΔbspD::eipA	230000000	-198844237 to 658844237	No	ns	0.3752	A-D
ΔbspD vs. ΔbspD::eipAbspD	-197500000	-426984563 to 31984563	No	ns	0.0995	B-C				ΔbspD vs. ΔbspD::eipAbspD	-478000000	-763362927 to -192637073	Yes	**	0.003	B-C				ΔbspD vs. ΔbspD::eipAbspD	-13895667	-73579203 to 45787870	No	ns	0.8761	B-C				ΔbspD vs. ΔbspD::eipAbspD	-213333333	-642177571 to 215510904	No	ns	0.4333	B-C
ΔbspD vs. ΔbspD::eipA	18333333	-229538324 to 266204991	No	ns	0.9959	B-D				ΔbspD vs. ΔbspD::eipA	36666667	-248696260 to 322029594	No	ns	0.975	B-D				ΔbspD vs. ΔbspD::eipA	-6333	-59689870 to 59677203	No	ns	>0.9999	B-D				ΔbspD vs. ΔbspD::eipA	66666667	-362177571 to 495510904	No	ns	0.9573	B-D
ΔbspD::eipAbspD vs. ΔbspD::eipA	215833333	-32038324 to 463704991	No	ns	0.0947	C-D				ΔbspD::eipAbspD vs. ΔbspD::eipA	514666667	229303740 to 800029594	Yes	**	0.0019	C-D				ΔbspD::eipAbspD vs. ΔbspD::eipA	13889333	-45794203 to 73572870	No	ns	0.8762	C-D				ΔbspD::eipAbspD vs. ΔbspD::eipA	280000000	-148844237 to 708844237	No	ns	0.2345	C-D
Test details	Mean 1	Mean 2	Mean Diff.	SE of diff.	n1	n2	q	DF		Test details	Mean 1	Mean 2	Mean Diff.	SE of diff.	n1	n2	q	DF		Test details	Mean 1	Mean 2	Mean Diff.	SE of diff.	n1	n2	q	DF		Test details	Mean 1	Mean 2	Mean Diff.	SE of diff.	n1	n2	q	DF
wt vs. ΔbspD	547500000	395000000	152500000	76252173	4	4	2.828	11		wt vs. ΔbspD	503333333	128666667	374666667	89110418	3	3	5.946	8		wt vs. ΔbspD	34933333	71000	34862333	18637407	3	3	2.645	8		wt vs. ΔbspD	513333333	350000000	163333333	133915396	3	3	1.725	8
wt vs. ΔbspD::eipAbspD	547500000	592500000	-45000000	76252173	4	4	0.8346	11		wt vs. ΔbspD::eipAbspD	503333333	606666667	-103333333	89110418	3	3	1.64	8		wt vs. ΔbspD::eipAbspD	34933333	13966667	20966667	18637407	3	3	1.591	8		wt vs. ΔbspD::eipAbspD	513333333	563333333	-50000000	133915396	3	3	0.528	8
wt vs. ΔbspD::eipA	547500000	376666667	170833333	82361761	4	3	2.933	11		wt vs. ΔbspD::eipA	503333333	92000000	411333333	89110418	3	3	6.528	8		wt vs. ΔbspD::eipA	34933333	77333	34856000	18637407	3	3	2.645	8		wt vs. ΔbspD::eipA	513333333	283333333	230000000	133915396	3	3	2.429	8
ΔbspD vs. ΔbspD::eipAbspD	395000000	592500000	-197500000	76252173	4	4	3.663	11		ΔbspD vs. ΔbspD::eipAbspD	128666667	606666667	-478000000	89110418	3	3	7.586	8		ΔbspD vs. ΔbspD::eipAbspD	71000	13966667	-13895667	18637407	3	3	1.054	8		ΔbspD vs. ΔbspD::eipAbspD	350000000	563333333	-213333333	133915396	3	3	2.253	8
ΔbspD vs. ΔbspD::eipA	395000000	376666667	18333333	82361761	4	3	0.3148	11		ΔbspD vs. ΔbspD::eipA	128666667	92000000	36666667	89110418	3	3	0.5819	8		ΔbspD vs. ΔbspD::eipA	71000	77333	-6333	18637407	3	3	0.0004806	8		ΔbspD vs. ΔbspD::eipA	350000000	283333333	66666667	133915396	3	3	0.704	8
ΔbspD::eipAbspD vs. ΔbspD::eipA	592500000	376666667	215833333	82361761	4	3	3.706	11		ΔbspD::eipAbspD vs. ΔbspD::eipA	606666667	92000000	514666667	89110418	3	3	8.168	8		ΔbspD::eipAbspD vs. ΔbspD::eipA	13966667	77333	13889333	18637407	3	3	1.054	8		ΔbspD::eipAbspD vs. ΔbspD::eipA	563333333	283333333	280000000	133915396	3	3	2.957	8

## Sheet: Fig 3B
Fig	3B	displayed in 3B
OD600nm	TSB																					TSB+0.5 mM EDTA																					TSB+2 mM EDTA
	wt					ΔbspD					ΔbspD::eipAbspD					ΔbspD:eipA						wt					ΔbspD					ΔbspD::eipAbspD					ΔbspD:eipA						wt					ΔbspD
Elapsed Time	R1	R2	R3	R4	R5	R1	R2	R3	R4	R5	R1	R2	R3	R4	R5	R1	R2	R3	R4	R5		R1	R2	R3	R4	R5	R1	R2	R3	R4	R5	R1	R2	R3	R4	R5	R1	R2	R3	R4	R5		R1	R2	R3	R4	R5	R1	R2
0:00:00	0.08	0.08	0.08	0.08	0.08	0.08	0.08	0.08	0.08	0.08	0.08	0.08	0.08	0.08	0.08	0.08	0.08	0.08	0.08	0.08		0.08	0.08	0.08	0.08	0.08	0.08	0.08	0.08	0.08	0.08	0.08	0.08	0.08	0.08	0.08	0.08	0.08	0.08	0.08	0.08		0.08		0.08	0.08	0.08	0.08
0:19:10	0.157	0.031004	0.0278	0.031144	0.031732	0.155	0.035004	0.0308	0.037144	0.020732	0.155	0.034004	0.0298	0.027144	0.030732	0.156	0.032004	0.0258	0.029144	0.028732		0.031004	0.153	0.0238	0.031144	0.024732	0.032004	0.154	0.0248	0.027144	0.023732	0.031004	0.155	0.0288	0.030144	0.023732	0.030004	0.153	0.0278	0.028144	0.025732		0.029004		0.0238	0.029144	0.023732	0.031004
0:39:10	0.164	0.039004	0.0368	0.038144	0.036732	0.161	0.046004	0.0498	0.043144	0.025732	0.163	0.043004	0.0398	0.034144	0.037732	0.165	0.040004	0.0358	0.035144	0.034732		0.037004	0.158	0.0318	0.036144	0.031732	0.039004	0.159	0.0378	0.031144	0.030732	0.037004	0.162	0.0468	0.034144	0.029732	0.036004	0.161	0.0378	0.033144	0.032732		0.038004		0.0318	0.034144	0.025732	0.036004
0:59:10	0.173	0.050004	0.0518	0.052144	0.046732	0.173	0.056004	0.0658	0.057144	0.036732	0.173	0.053004	0.0508	0.049144	0.053732	0.179	0.054004	0.0478	0.053144	0.047732		0.046004	0.169	0.0438	0.043144	0.039732	0.049004	0.171	0.0508	0.040144	0.041732	0.044004	0.169	0.0568	0.043144	0.036732	0.049004	0.171	0.0488	0.043144	0.041732		0.046004		0.0458	0.045144	0.034732	0.044004
1:19:10	0.18	0.062004	0.0678	0.065144	0.055732	0.186	0.069004	0.0738	0.070144	0.050732	0.182	0.064004	0.0648	0.061144	0.065732	0.19	0.068004	0.0618	0.068144	0.064732		0.057004	0.179	0.0568	0.056144	0.047732	0.059004	0.181	0.0648	0.054144	0.052732	0.055004	0.177	0.0678	0.056144	0.045732	0.059004	0.179	0.0618	0.056144	0.051732		0.059004		0.0588	0.061144	0.045732	0.058004
1:39:10	0.191	0.074004	0.0838	0.077144	0.070732	0.201	0.082004	0.0868	0.083144	0.066732	0.194	0.077004	0.0798	0.072144	0.079732	0.203	0.082004	0.0778	0.081144	0.081732		0.067004	0.191	0.0688	0.069144	0.057732	0.069004	0.192	0.0758	0.067144	0.064732	0.063004	0.186	0.0798	0.066144	0.056732	0.070004	0.19	0.0728	0.067144	0.061732		0.071004		0.0728	0.074144	0.056732	0.069004
1:59:10	0.207	0.088004	0.0988	0.093144	0.084732	0.216	0.098004	0.0958	0.098144	0.083732	0.208	0.091004	0.0938	0.085144	0.092732	0.219	0.099004	0.0928	0.094144	0.097732		0.077004	0.201	0.0798	0.080144	0.067732	0.080004	0.203	0.0878	0.078144	0.075732	0.075004	0.197	0.0898	0.077144	0.066732	0.081004	0.201	0.0828	0.079144	0.072732		0.083004		0.0838	0.086144	0.069732	0.081004
2:19:10	0.208	0.102004	0.1138	0.106144	0.099732	0.228	0.114004	0.1098	0.114144	0.100732	0.216	0.106004	0.1088	0.099144	0.108732	0.23	0.114004	0.1098	0.110144	0.117732		0.087004	0.208	0.0908	0.092144	0.077732	0.090004	0.212	0.0988	0.091144	0.087732	0.084004	0.202	0.1018	0.088144	0.076732	0.092004	0.208	0.0948	0.092144	0.082732		0.095004		0.0968	0.099144	0.081732	0.094004
2:39:10	0.229	0.117004	0.1328	0.121144	0.108732	0.246	0.131004	0.1328	0.128144	0.115732	0.231	0.121004	0.1288	0.113144	0.124732	0.246	0.130004	0.1288	0.125144	0.132732		0.096004	0.219	0.1048	0.103144	0.085732	0.099004	0.222	0.1138	0.100144	0.097732	0.094004	0.213	0.1148	0.099144	0.084732	0.102004	0.218	0.1098	0.103144	0.092732		0.106004		0.1128	0.109144	0.091732	0.105004
2:59:10	0.25	0.131004	0.1468	0.141144	0.122732	0.263	0.146004	0.1458	0.151144	0.131732	0.248	0.136004	0.1418	0.134144	0.139732	0.263	0.145004	0.1438	0.148144	0.149732		0.106004	0.23	0.1128	0.117144	0.095732	0.110004	0.233	0.1228	0.116144	0.108732	0.104004	0.224	0.1248	0.112144	0.096732	0.110004	0.229	0.1178	0.118144	0.102732		0.115004		0.1238	0.127144	0.102732	0.116004
3:19:10	0.267	0.148004	0.1598	0.156144	0.137732	0.281	0.166004	0.1598	0.167144	0.149732	0.266	0.154004	0.1548	0.148144	0.158732	0.282	0.164004	0.1568	0.163144	0.169732		0.118004	0.242	0.1228	0.129144	0.106732	0.122004	0.244	0.1328	0.125144	0.120732	0.116004	0.236	0.1348	0.123144	0.107732	0.123004	0.24	0.1288	0.128144	0.112732		0.130004		0.1338	0.137144	0.114732	0.130004
3:39:10	0.284	0.169004	0.1838	0.170144	0.152732	0.305	0.189004	0.1848	0.180144	0.163732	0.284	0.174004	0.1778	0.161144	0.173732	0.303	0.186004	0.1818	0.177144	0.181732		0.132004	0.256	0.1398	0.139144	0.113732	0.136004	0.258	0.1498	0.135144	0.130732	0.128004	0.248	0.1508	0.133144	0.115732	0.138004	0.254	0.1428	0.138144	0.120732		0.146004		0.1538	0.148144	0.124732	0.144004
3:59:10	0.299	0.184004	0.1968	0.187144	0.167732	0.318	0.206004	0.1988	0.197144	0.178732	0.299	0.191004	0.1918	0.177144	0.188732	0.316	0.201004	0.1938	0.194144	0.196732		0.142004	0.264	0.1488	0.151144	0.123732	0.146004	0.267	0.1588	0.148144	0.138732	0.139004	0.258	0.1608	0.144144	0.127732	0.149004	0.261	0.1508	0.150144	0.130732		0.158004		0.1628	0.159144	0.133732	0.155004
4:19:10	0.313	0.206004	0.2068	0.203144	0.182732	0.341	0.230004	0.2078	0.211144	0.193732	0.32	0.213004	0.2008	0.192144	0.204732	0.338	0.225004	0.2018	0.208144	0.211732		0.154004	0.278	0.1538	0.162144	0.131732	0.159004	0.28	0.1638	0.158144	0.146732	0.150004	0.27	0.1678	0.155144	0.137732	0.162004	0.273	0.1578	0.160144	0.138732		0.174004		0.1678	0.170144	0.143732	0.171004
4:39:10	0.328	0.212004	0.2388	0.220144	0.202732	0.361	0.235004	0.2418	0.225144	0.214732	0.338	0.221004	0.2318	0.209144	0.227732	0.357	0.228004	0.2338	0.224144	0.233732		0.157004	0.288	0.1748	0.173144	0.144732	0.162004	0.29	0.1858	0.168144	0.160732	0.155004	0.28	0.1878	0.165144	0.150732	0.164004	0.283	0.1768	0.169144	0.153732		0.175004		0.1928	0.180144	0.156732	0.172004
4:59:10	0.344	0.224004	0.2408	0.246144	0.227732	0.371	0.245004	0.2408	0.251144	0.241732	0.351	0.233004	0.2338	0.234144	0.257732	0.366	0.238004	0.2328	0.252144	0.263732		0.164004	0.295	0.1738	0.190144	0.161732	0.168004	0.295	0.1838	0.184144	0.179732	0.162004	0.288	0.1868	0.181144	0.168732	0.170004	0.289	0.1768	0.186144	0.168732		0.182004		0.1908	0.198144	0.176732	0.177004
5:19:10	0.367	0.250004	0.2728	0.254144	0.239732	0.394	0.274004	0.2748	0.254144	0.248732	0.374	0.259004	0.2648	0.243144	0.268732	0.389	0.264004	0.2658	0.257144	0.270732		0.179004	0.309	0.1938	0.192144	0.164732	0.185004	0.309	0.2048	0.185144	0.181732	0.178004	0.301	0.2068	0.185144	0.173732	0.186004	0.303	0.1968	0.188144	0.173732		0.201004		0.2148	0.199144	0.179732	0.195004
5:39:10	0.384	0.275004	0.2898	0.271144	0.252732	0.415	0.300004	0.2908	0.271144	0.260732	0.398	0.283004	0.2818	0.260144	0.281732	0.411	0.289004	0.2798	0.276144	0.282732		0.193004	0.322	0.2028	0.203144	0.170732	0.198004	0.32	0.2118	0.196144	0.185732	0.192004	0.314	0.2158	0.196144	0.181732	0.200004	0.315	0.2048	0.199144	0.180732		0.217004		0.2218	0.210144	0.184732	0.209004
5:59:10	0.406	0.289004	0.2988	0.300144	0.272732	0.438	0.311004	0.3008	0.302144	0.280732	0.423	0.297004	0.2898	0.290144	0.303732	0.434	0.300004	0.2888	0.308144	0.302732		0.200004	0.335	0.2058	0.224144	0.181732	0.204004	0.333	0.2178	0.217144	0.197732	0.199004	0.328	0.2188	0.216144	0.194732	0.205004	0.327	0.2088	0.219144	0.193732		0.222004		0.2258	0.233144	0.196732	0.214004
6:19:10	0.424	0.313004	0.3268	0.311144	0.304732	0.454	0.333004	0.3268	0.311144	0.312732	0.443	0.319004	0.3168	0.301144	0.338732	0.45	0.321004	0.3148	0.319144	0.337732		0.212004	0.344	0.2218	0.228144	0.201732	0.217004	0.341	0.2318	0.221144	0.218732	0.211004	0.337	0.2348	0.222144	0.215732	0.217004	0.336	0.2228	0.223144	0.213732		0.235004		0.2428	0.236144	0.219732	0.228004
6:39:10	0.445	0.324004	0.3528	0.346144	0.328732	0.466	0.341004	0.3558	0.348144	0.337732	0.462	0.327004	0.3428	0.336144	0.361732	0.462	0.328004	0.3418	0.359144	0.359732		0.215004	0.35	0.2398	0.255144	0.215732	0.219004	0.344	0.2488	0.244144	0.230732	0.215004	0.344	0.2518	0.247144	0.230732	0.218004	0.34	0.2388	0.248144	0.227732		0.236004		0.2618	0.265144	0.232732	0.228004
6:59:10	0.478	0.354004	0.3758	0.356144	0.338732	0.497	0.372004	0.3808	0.360144	0.342732	0.494	0.354004	0.3648	0.349144	0.368732	0.494	0.358004	0.3668	0.373144	0.365732		0.232004	0.369	0.2548	0.261144	0.216732	0.236004	0.364	0.2638	0.249144	0.227732	0.233004	0.362	0.2648	0.254144	0.233732	0.236004	0.358	0.2538	0.253144	0.226732		0.256004		0.2788	0.269144	0.231732	0.246004
7:19:10	0.505	0.370004	0.3798	0.375144	0.355732	0.529	0.384004	0.3858	0.379144	0.361732	0.526	0.368004	0.3688	0.367144	0.388732	0.526	0.370004	0.3718	0.395144	0.387732		0.238004	0.389	0.2568	0.273144	0.226732	0.240004	0.382	0.2618	0.260144	0.237732	0.239004	0.38	0.2658	0.266144	0.245732	0.240004	0.376	0.2518	0.263144	0.236732		0.260004		0.2778	0.280144	0.243732	0.249004
7:39:10	0.527	0.399004	0.3908	0.382144	0.380732	0.551	0.410004	0.3998	0.383144	0.393732	0.553	0.389004	0.3798	0.373144	0.414732	0.548	0.398004	0.3858	0.402144	0.412732		0.254004	0.4	0.2638	0.274144	0.247732	0.257004	0.392	0.2688	0.261144	0.258732	0.255004	0.392	0.2698	0.269144	0.267732	0.256004	0.387	0.2578	0.263144	0.256732		0.278004		0.2848	0.279144	0.264732	0.267004
7:59:10	0.532	0.421004	0.4078	0.398144	0.394732	0.542	0.421004	0.4198	0.395144	0.402732	0.563	0.400004	0.3968	0.387144	0.423732	0.541	0.416004	0.4068	0.420144	0.422732		0.263004	0.394	0.2768	0.282144	0.250732	0.264004	0.383	0.2798	0.265144	0.258732	0.266004	0.388	0.2828	0.277144	0.272732	0.262004	0.378	0.2678	0.269144	0.256732		0.285004		0.2978	0.285144	0.266732	0.272004
8:19:10	0.549	0.449004	0.4128	0.424144	0.419732	0.555	0.446004	0.4248	0.434144	0.430732	0.583	0.417004	0.4008	0.417144	0.445732	0.555	0.441004	0.4118	0.466144	0.454732		0.276004	0.402	0.2798	0.311144	0.266732	0.276004	0.387	0.2778	0.295144	0.274732	0.280004	0.398	0.2848	0.306144	0.290732	0.274004	0.384	0.2678	0.299144	0.271732		0.299004		0.2978	0.318144	0.282732	0.285004
8:39:10	0.585	0.483004	0.4238	0.443144	0.421732	0.599	0.471004	0.4338	0.451144	0.429732	0.626	0.443004	0.4108	0.433144	0.444732	0.6	0.474004	0.4238	0.489144	0.454732		0.292004	0.432	0.2868	0.321144	0.262732	0.294004	0.416	0.2788	0.304144	0.266732	0.296004	0.428	0.2928	0.317144	0.288732	0.291004	0.413	0.2718	0.309144	0.267732		0.320004		0.3008	0.328144	0.277732	0.305004
8:59:10	0.596	0.500004	0.4658	0.454144	0.444732	0.606	0.481004	0.4848	0.464144	0.459732	0.642	0.452004	0.4508	0.447144	0.465732	0.609	0.490004	0.4728	0.510144	0.486732		0.302004	0.439	0.3238	0.331144	0.279732	0.300004	0.417	0.3208	0.312144	0.285732	0.307004	0.435	0.3308	0.328144	0.309732	0.297004	0.416	0.3108	0.316144	0.287732		0.326004		0.3448	0.335144	0.296732	0.309004
9:19:10	0.623	0.522004	0.4518	0.462144	0.453732	0.637	0.495004	0.4678	0.479144	0.467732	0.678	0.463004	0.4378	0.461144	0.472732	0.642	0.512004	0.4558	0.532144	0.494732		0.313004	0.464	0.3138	0.342144	0.284732	0.307004	0.44	0.3018	0.318144	0.286732	0.318004	0.462	0.3198	0.340144	0.315732	0.306004	0.44	0.2938	0.323144	0.291732		0.336004		0.3288	0.344144	0.300732	0.318004
9:39:10	0.634	0.550004	0.4618	0.465144	0.462732	0.649	0.514004	0.4818	0.483144	0.471732	0.698	0.479004	0.4468	0.463144	0.478732	0.654	0.541004	0.4708	0.543144	0.499732		0.331004	0.474	0.3248	0.345144	0.289732	0.323004	0.445	0.3098	0.318144	0.286732	0.336004	0.473	0.3308	0.344144	0.322732	0.322004	0.446	0.3008	0.323144	0.292732		0.356004		0.3368	0.344144	0.301732	0.335004
9:59:10	0.641	0.548004	0.4918	0.480144	0.482732	0.656	0.502004	0.5138	0.503144	0.500732	0.717	0.471004	0.4768	0.480144	0.498732	0.663	0.537004	0.5068	0.573144	0.526732		0.323004	0.482	0.3538	0.363144	0.309732	0.311004	0.449	0.3368	0.333144	0.307732	0.329004	0.482	0.3618	0.362144	0.345732	0.308004	0.451	0.3278	0.337144	0.312732		0.341004		0.3678	0.360144	0.323732	0.321004
10:19:10	0.666	0.592004	0.4888	0.477144	0.479732	0.689	0.540004	0.5098	0.494144	0.491732	0.757	0.499004	0.4728	0.476144	0.493732	0.695	0.582004	0.4988	0.570144	0.519732		0.354004	0.512	0.3518	0.354144	0.304732	0.342004	0.48	0.3308	0.318144	0.295732	0.361004	0.512	0.3588	0.354144	0.340732	0.338004	0.482	0.3208	0.325144	0.302732		0.378004		0.3618	0.347144	0.314732	0.354004
10:39:10	0.647	0.603004	0.5118	0.495144	0.498732	0.658	0.535004	0.5358	0.519144	0.519732	0.746	0.500004	0.4958	0.494144	0.514732	0.665	0.588004	0.5278	0.604144	0.540732		0.356004	0.49	0.3758	0.375144	0.327732	0.336004	0.446	0.3528	0.339144	0.316732	0.361004	0.491	0.3828	0.376144	0.367732	0.333004	0.447	0.3408	0.344144	0.323732		0.372004		0.3858	0.369144	0.337732	0.347004
10:59:10	0.68	0.608004	0.5168	0.501144	0.521732	0.701	0.528004	0.5388	0.523144	0.549732	0.804	0.496004	0.4998	0.502144	0.536732	0.71	0.595004	0.5338	0.622144	0.567732		0.353004	0.53	0.3818	0.381144	0.348732	0.329004	0.485	0.3538	0.340144	0.339732	0.360004	0.532	0.3888	0.383144	0.391732	0.326004	0.488	0.3428	0.346144	0.346732		0.367004		0.3898	0.373144	0.362732	0.340004
11:19:10	0.662	0.646004	0.5118	0.511144	0.511732	0.674	0.552004	0.5348	0.536144	0.530732	0.793	0.513004	0.4948	0.514144	0.522732	0.684	0.629004	0.5298	0.647144	0.550732		0.374004	0.509	0.3798	0.394144	0.336732	0.351004	0.457	0.3488	0.351144	0.319732	0.382004	0.512	0.3868	0.396144	0.377732	0.345004	0.458	0.3368	0.356144	0.328732		0.391004		0.3858	0.385144	0.343732	0.363004
11:39:10	0.69	0.658004	0.5298	0.529144	0.512732	0.709	0.550004	0.5518	0.563144	0.528732	0.847	0.516004	0.5118	0.532144	0.522732	0.719	0.640004	0.5488	0.686144	0.549732		0.376004	0.544	0.3998	0.417144	0.339732	0.349004	0.49	0.3658	0.373144	0.316732	0.385004	0.548	0.4048	0.420144	0.380732	0.342004	0.493	0.3528	0.377144	0.327732		0.389004		0.4058	0.409144	0.343732	0.358004
11:59:10	0.698	0.691004	0.5318	0.524144	0.546732	0.716	0.566004	0.5538	0.552144	0.569732	0.873	0.531004	0.5128	0.526144	0.558732	0.727	0.667004	0.5498	0.687144	0.587732		0.394004	0.554	0.4038	0.411144	0.376732	0.364004	0.498	0.3678	0.365144	0.355732	0.402004	0.559	0.4088	0.415144	0.420732	0.356004	0.502	0.3538	0.368144	0.363732		0.408004		0.4088	0.401144	0.383732	0.373004
12:19:10	0.718	0.716004	0.5418	0.524144	0.535732	0.74	0.573004	0.5658	0.553144	0.554732	0.912	0.536004	0.5238	0.528144	0.544732	0.751	0.689004	0.5638	0.701144	0.572732		0.403004	0.579	0.4168	0.412144	0.364732	0.371004	0.523	0.3788	0.362144	0.338732	0.410004	0.584	0.4218	0.417144	0.407732	0.361004	0.526	0.3638	0.366144	0.346732		0.416004		0.4228	0.399144	0.366732	0.380004
12:39:10	0.697	0.717004	0.5578	0.522144	0.567732	0.712	0.560004	0.5798	0.553144	0.588732	0.903	0.526004	0.5378	0.528144	0.576732	0.723	0.684004	0.5798	0.713144	0.610732		0.395004	0.555	0.4328	0.415144	0.401732	0.359004	0.491	0.3938	0.361144	0.375732	0.403004	0.561	0.4388	0.420144	0.445732	0.349004	0.492	0.3768	0.364144	0.383732		0.404004		0.4398	0.399144	0.406732	0.365004
12:59:10	0.729	0.761004	0.5388	0.524144	0.562732	0.752	0.586004	0.5608	0.552144	0.576732	0.963	0.551004	0.5208	0.531144	0.570732	0.764	0.731004	0.5598	0.727144	0.600732		0.422004	0.597	0.4188	0.415144	0.395732	0.386004	0.534	0.3768	0.362144	0.361732	0.430004	0.602	0.4238	0.420144	0.438732	0.374004	0.536	0.3588	0.363144	0.372732		0.436004		0.4208	0.397144	0.395732	0.393004
13:19:10	0.721	0.787004	0.5528	0.526144	0.573732	0.74	0.595004	0.5758	0.556144	0.593732	0.971	0.558004	0.5338	0.534144	0.581732	0.753	0.752004	0.5748	0.743144	0.612732		0.431004	0.587	0.4338	0.418144	0.410732	0.396004	0.519	0.3938	0.367144	0.371732	0.439004	0.593	0.4398	0.426144	0.452732	0.384004	0.521	0.3738	0.367144	0.382732		0.450004		0.4368	0.402144	0.406732	0.403004
13:39:10	0.718	0.818004	0.5798	0.531144	0.587732	0.734	0.616004	0.6038	0.562144	0.608732	0.98	0.576004	0.5598	0.539144	0.593732	0.747	0.790004	0.6048	0.760144	0.627732		0.451004	0.585	0.4618	0.424144	0.428732	0.417004	0.515	0.4248	0.373144	0.385732	0.458004	0.591	0.4668	0.432144	0.469732	0.404004	0.515	0.4018	0.372144	0.398732		0.478004		0.4688	0.408144	0.423732	0.425004
13:59:10	0.728	0.836004	0.5638	0.545144	0.577732	0.746	0.614004	0.5858	0.577144	0.597732	1.019	0.577004	0.5438	0.553144	0.583732	0.761	0.800004	0.5848	0.791144	0.615732		0.453004	0.599	0.4478	0.442144	0.418732	0.416004	0.526	0.4068	0.388144	0.371732	0.460004	0.605	0.4528	0.450144	0.460732	0.401004	0.529	0.3828	0.388144	0.383732		0.473004		0.4518	0.428144	0.409732	0.419004
14:19:10	0.738	0.836004	0.5868	0.553144	0.584732	0.756	0.592004	0.6088	0.586144	0.608732	1.044	0.561004	0.5668	0.562144	0.591732	0.771	0.791004	0.6098	0.817144	0.624732		0.438004	0.611	0.4708	0.450144	0.429732	0.399004	0.538	0.4318	0.398144	0.379732	0.445004	0.618	0.4768	0.459144	0.471732	0.381004	0.539	0.4058	0.396144	0.393732		0.448004		0.4778	0.437144	0.421732	0.396004
14:39:10	0.767	0.888004	0.5918	0.564144	0.572732	0.79	0.631004	0.6158	0.599144	0.596732	1.096	0.592004	0.5728	0.573144	0.579732	0.806	0.847004	0.6158	0.841144	0.609732		0.470004	0.643	0.4788	0.465144	0.420732	0.437004	0.575	0.4418	0.412144	0.365732	0.478004	0.649	0.4838	0.473144	0.461732	0.418004	0.579	0.4128	0.410144	0.379732		0.498004		0.4868	0.453144	0.407732	0.437004
14:59:10	0.755	0.873004	0.5918	0.563144	0.587732	0.772	0.601004	0.6128	0.593144	0.616732	1.099	0.570004	0.5718	0.571144	0.598732	0.788	0.830004	0.6138	0.853144	0.628732		0.452004	0.629	0.4798	0.462144	0.440732	0.410004	0.556	0.4408	0.407144	0.383732	0.459004	0.636	0.4848	0.472144	0.481732	0.391004	0.557	0.4108	0.407144	0.398732		0.464004		0.4848	0.449144	0.426732	0.406004
15:19:10	0.746	0.905004	0.5888	0.559144	0.586732	0.761	0.612004	0.6078	0.591144	0.611732	1.108	0.579004	0.5688	0.569144	0.592732	0.777	0.860004	0.6078	0.864144	0.623732		0.461004	0.621	0.4778	0.460144	0.438732	0.425004	0.546	0.4368	0.407144	0.378732	0.468004	0.629	0.4818	0.472144	0.478732	0.407004	0.545	0.4078	0.406144	0.393732		0.484004		0.4798	0.448144	0.424732	0.420004
15:39:10	0.756	0.952004	0.5838	0.574144	0.584732	0.772	0.645004	0.6018	0.610144	0.603732	1.141	0.609004	0.5638	0.584144	0.588732	0.789	0.906004	0.6028	0.896144	0.616732		0.491004	0.633	0.4758	0.476144	0.436732	0.459004	0.558	0.4328	0.428144	0.371732	0.498004	0.641	0.4788	0.487144	0.475732	0.439004	0.557	0.4028	0.423144	0.387732		0.526004		0.4788	0.467144	0.419732	0.456004
15:59:10	0.751	0.959004	0.5928	0.569144	0.600732	0.764	0.628004	0.6128	0.601144	0.623732	1.15	0.597004	0.5728	0.580144	0.604732	0.78	0.904004	0.6138	0.900144	0.634732		0.481004	0.629	0.4858	0.472144	0.454732	0.444004	0.552	0.4448	0.420144	0.388732	0.488004	0.637	0.4898	0.482144	0.491732	0.424004	0.55	0.4148	0.418144	0.404732		0.505004		0.4898	0.460144	0.437732	0.436004
16:19:10	0.764	0.979004	0.6148	0.565144	0.603732	0.78	0.625004	0.6338	0.596144	0.626732	1.191	0.596004	0.5938	0.578144	0.607732	0.797	0.921004	0.6358	0.914144	0.635732		0.480004	0.644	0.5068	0.471144	0.457732	0.443004	0.57	0.4688	0.419144	0.390732	0.487004	0.653	0.5108	0.483144	0.496732	0.421004	0.568	0.4378	0.417144	0.406732		0.502004		0.5138	0.460144	0.440732	0.433004
16:39:10	0.74	0.982004	0.5968	0.591144	0.610732	0.75	0.619004	0.6138	0.629144	0.632732	1.163	0.591004	0.5768	0.603144	0.614732	0.766	0.931004	0.6148	0.956144	0.641732		0.477004	0.618	0.4908	0.497144	0.465732	0.441004	0.548	0.4508	0.450144	0.397732	0.485004	0.627	0.4928	0.509144	0.503732	0.419004	0.545	0.4198	0.446144	0.412732		0.500004		0.4938	0.489144	0.448732	0.430004
16:59:10	0.792	1.029	0.6228	0.597144	0.612732	0.809	0.643004	0.6408	0.632144	0.631732	1.23	0.613004	0.6018	0.609144	0.616732	0.828	0.970004	0.6428	0.975144	0.641732		0.500004	0.674	0.5168	0.502144	0.467732	0.465004	0.606	0.4788	0.457144	0.397732	0.507004	0.683	0.5198	0.514144	0.505732	0.443004	0.606	0.4478	0.452144	0.413732		0.530004		0.5238	0.495144	0.450732	0.455004
17:19:10	0.77	1.032	0.5988	0.588144	0.612732	0.782	0.630004	0.6128	0.623144	0.630732	1.21	0.603004	0.5788	0.601144	0.615732	0.799	0.973004	0.6148	0.990144	0.637732		0.490004	0.65	0.4958	0.495144	0.469732	0.455004	0.578	0.4528	0.446144	0.397732	0.497004	0.66	0.4968	0.507144	0.505732	0.433004	0.576	0.4238	0.444144	0.412732		0.519004		0.4988	0.486144	0.449732	0.442004
17:39:10	0.772	1.043	0.6138	0.594144	0.620732	0.782	0.624004	0.6308	0.629144	0.638732	1.212	0.598004	0.5948	0.607144	0.623732	0.8	0.985004	0.6328	1.01614	0.646732		0.487004	0.653	0.5108	0.500144	0.478732	0.452004	0.582	0.4718	0.451144	0.403732	0.494004	0.663	0.5128	0.513144	0.514732	0.430004	0.579	0.4428	0.451144	0.421732		0.516004		0.5158	0.493144	0.458732	0.439004
17:59:10	0.775	1.069	0.6108	0.577144	0.631732	0.785	0.647004	0.6248	0.610144	0.650732	1.218	0.619004	0.5908	0.592144	0.633732	0.805	1.02	0.6268	0.995144	0.657732		0.507004	0.656	0.5088	0.485144	0.490732	0.474004	0.589	0.4668	0.437144	0.415732	0.514004	0.667	0.5098	0.500144	0.526732	0.453004	0.588	0.4388	0.436144	0.433732		0.541004		0.5118	0.473144	0.471732	0.460004
18:19:10	0.79	1.06	0.6248	0.597144	0.648732	0.801	0.630004	0.6398	0.633144	0.665732	1.236	0.606004	0.6038	0.612144	0.647732	0.821	1.003	0.6418	1.02714	0.672732		0.496004	0.673	0.5218	0.504144	0.505732	0.459004	0.606	0.4828	0.460144	0.431732	0.503004	0.684	0.5238	0.519144	0.543732	0.439004	0.606	0.4548	0.457144	0.447732		0.525004		0.5278	0.496144	0.487732	0.444004
18:39:10	0.821	1.071	0.6448	0.605144	0.643732	0.835	0.636004	0.6608	0.639144	0.657732	1.269	0.612004	0.6238	0.619144	0.643732	0.856	1.012	0.6628	1.03914	0.666732		0.502004	0.704	0.5418	0.512144	0.501732	0.469004	0.641	0.5048	0.467144	0.426732	0.509004	0.715	0.5438	0.526144	0.537732	0.447004	0.642	0.4768	0.466144	0.442732		0.537004		0.5488	0.505144	0.480732	0.453004
18:59:10	0.795	1.086	0.6298	0.604144	0.645732	0.803	0.645004	0.6418	0.637144	0.659732	1.243	0.620004	0.6098	0.619144	0.646732	0.824	1.027	0.6448	1.04014	0.667732		0.512004	0.678	0.5288	0.511144	0.503732	0.478004	0.611	0.4888	0.467144	0.428732	0.519004	0.689	0.5288	0.527144	0.539732	0.457004	0.611	0.4618	0.466144	0.445732		0.550004		0.5308	0.502144	0.483732	0.462004
19:19:10	0.775	1.073	0.6548	0.604144	0.651732	0.779	0.637004	0.6698	0.638144	0.662732	1.221	0.614004	0.6338	0.619144	0.654732	0.799	1.015	0.6718	1.04114	0.675732		0.505004	0.656	0.5518	0.512144	0.512732	0.471004	0.588	0.5168	0.468144	0.435732	0.512004	0.668	0.5548	0.527144	0.548732	0.451004	0.587	0.4908	0.467144	0.452732		0.544004		0.5578	0.501144	0.490732	0.456004
19:39:10	0.803	1.1	0.6388	0.600144	0.643732	0.811	0.658004	0.6498	0.633144	0.652732	1.253	0.632004	0.6198	0.617144	0.645732	0.834	1.039	0.6518	1.04014	0.664732		0.525004	0.688	0.5378	0.507144	0.503732	0.493004	0.622	0.4978	0.466144	0.428732	0.532004	0.7	0.5378	0.525144	0.539732	0.472004	0.624	0.4728	0.465144	0.447732		0.573004		0.5378	0.499144	0.483732	0.479004
19:59:10	0.816	1.079	0.6498	0.628144	0.643732	0.823	0.636004	0.6598	0.664144	0.650732	1.265	0.615004	0.6298	0.644144	0.643732	0.845	1.018	0.6628	1.07114	0.663732		0.508004	0.7	0.5478	0.536144	0.502732	0.474004	0.635	0.5088	0.497144	0.428732	0.515004	0.712	0.5488	0.553144	0.537732	0.453004	0.639	0.4848	0.494144	0.447732		0.548004		0.5488	0.528144	0.484732	0.460004
20:19:10	0.834	1.123	0.6508	0.606144	0.643732	0.843	0.680004	0.6608	0.635144	0.649732	1.285	0.653004	0.6318	0.622144	0.643732	0.865	1.066	0.6638	1.04414	0.660732		0.546004	0.717	0.5498	0.513144	0.503732	0.516004	0.654	0.5118	0.469144	0.426732	0.553004	0.73	0.5508	0.530144	0.536732	0.498004	0.661	0.4878	0.469144	0.447732		0.611004		0.5518	0.498144	0.480732	0.505004
20:39:10	0.835	1.101	0.6298	0.630144	0.635732	0.841	0.656004	0.6368	0.664144	0.639732	1.284	0.634004	0.6098	0.646144	0.633732	0.864	1.04	0.6388	1.07514	0.649732		0.527004	0.717	0.5298	0.538144	0.494732	0.494004	0.652	0.4888	0.498144	0.420732	0.534004	0.729	0.5288	0.555144	0.527732	0.476004	0.66	0.4658	0.497144	0.440732		0.577004		0.5278	0.528144	0.474732	0.482004
20:59:10	0.85	1.117	0.6268	0.634144	0.658732	0.859	0.669004	0.6348	0.664144	0.665732	1.302	0.648004	0.6068	0.650144	0.657732	0.882	1.054	0.6358	1.07814	0.675732		0.540004	0.733	0.5288	0.542144	0.518732	0.506004	0.669	0.4878	0.498144	0.445732	0.547004	0.745	0.5278	0.558144	0.552732	0.489004	0.679	0.4668	0.499144	0.465732		0.591004		0.5258	0.528144	0.498732	0.494004
21:19:10	0.818	1.118	0.6578	0.614144	0.664732	0.822	0.669004	0.6668	0.643144	0.669732	1.268	0.649004	0.6388	0.630144	0.663732	0.845	1.054	0.6688	1.05414	0.679732		0.541004	0.7	0.5588	0.522144	0.524732	0.507004	0.634	0.5188	0.479144	0.449732	0.549004	0.713	0.5578	0.538144	0.557732	0.489004	0.641	0.4968	0.480144	0.469732		0.590004		0.5578	0.505144	0.501732	0.495004
21:39:10	0.835	1.119	0.6648	0.623144	0.638732	0.84	0.667004	0.6718	0.654144	0.639732	1.284	0.648004	0.6448	0.640144	0.636732	0.863	1.052	0.6748	1.06714	0.648732		0.541004	0.718	0.5648	0.531144	0.498732	0.506004	0.653	0.5248	0.490144	0.424732	0.548004	0.731	0.5638	0.549144	0.532732	0.488004	0.661	0.5028	0.490144	0.443732		0.592004		0.5618	0.517144	0.477732	0.495004
21:59:10	0.814	1.113	0.6538	0.620144	0.670732	0.814	0.658004	0.6588	0.649144	0.676732	1.26	0.642004	0.6348	0.638144	0.669732	0.836	1.045	0.6608	1.06314	0.685732		0.535004	0.697	0.5538	0.528144	0.528732	0.499004	0.63	0.5148	0.487144	0.460732	0.542004	0.71	0.5518	0.546144	0.564732	0.481004	0.634	0.4928	0.488144	0.481732		0.582004		0.5498	0.512144	0.512732	0.488004
22:19:10	0.808	1.104	0.6318	0.649144	0.649732	0.809	0.649004	0.6358	0.682144	0.651732	1.252	0.635004	0.6128	0.667144	0.647732	0.832	1.034	0.6358	1.09514	0.658732		0.529004	0.692	0.5348	0.557144	0.508732	0.492004	0.627	0.4938	0.519144	0.439732	0.536004	0.706	0.5318	0.577144	0.543732	0.474004	0.632	0.4728	0.518144	0.460732		0.573004		0.5268	0.542144	0.489732	0.482004
22:39:10	0.828	1.142	0.6368	0.638144	0.660732	0.83	0.686004	0.6398	0.667144	0.662732	1.274	0.667004	0.6168	0.656144	0.660732	0.853	1.075	0.6408	1.08014	0.671732		0.561004	0.712	0.5398	0.545144	0.518732	0.527004	0.648	0.4968	0.503144	0.451732	0.568004	0.727	0.5358	0.563144	0.553732	0.509004	0.653	0.4768	0.504144	0.474732		0.624004		0.5328	0.527144	0.504732	0.520004
22:59:10	0.801	1.129	0.6448	0.639144	0.653732	0.798	0.671004	0.6468	0.667144	0.653732	1.242	0.657004	0.6248	0.656144	0.652732	0.821	1.061	0.6488	1.08114	0.659732		0.551004	0.685	0.5478	0.546144	0.512732	0.515004	0.62	0.5038	0.503144	0.444732	0.558004	0.7	0.5438	0.564144	0.545732	0.497004	0.622	0.4848	0.505144	0.466732		0.602004		0.5378	0.527144	0.494732	0.506004
23:19:10	0.804	1.111	0.6608	0.623144	0.682732	0.801	0.652004	0.6638	0.652144	0.685732	1.244	0.641004	0.6408	0.640144	0.681732	0.824	1.043	0.6658	1.06114	0.687732		0.537004	0.688	0.5638	0.530144	0.540732	0.499004	0.624	0.5208	0.489144	0.473732	0.543004	0.704	0.5598	0.548144	0.573732	0.482004	0.627	0.5018	0.490144	0.496732		0.586004		0.5558	0.510144	0.521732	0.490004
23:39:10	0.788	1.104	0.6718	0.638144	0.686732	0.785	0.646004	0.6728	0.670144	0.689732	1.226	0.636004	0.6508	0.657144	0.686732	0.807	1.034	0.6758	1.08214	0.689732		0.531004	0.674	0.5728	0.546144	0.544732	0.494004	0.614	0.5308	0.508144	0.475732	0.538004	0.689	0.5698	0.567144	0.578732	0.478004	0.616	0.5108	0.507144	0.499732		0.576004		0.5638	0.530144	0.526732	0.483004
23:59:10	0.839	1.156	0.6598	0.620144	0.661732	0.84	0.696004	0.6598	0.645144	0.659732	1.285	0.680004	0.6398	0.639144	0.660732	0.863	1.09	0.6628	1.05714	0.658732		0.574004	0.724	0.5628	0.528144	0.519732	0.539004	0.662	0.5198	0.487144	0.450732	0.580004	0.741	0.5578	0.547144	0.552732	0.522004	0.667	0.4998	0.489144	0.472732		0.640004		0.5518	0.507144	0.497732	0.533004
24:19:10	0.817	1.122	0.6518	0.650144	0.651732	0.814	0.659004	0.6518	0.678144	0.644732	1.259	0.649004	0.6328	0.669144	0.649732	0.838	1.056	0.6528	1.09414	0.649732		0.545004	0.702	0.5548	0.556144	0.509732	0.507004	0.64	0.5118	0.515144	0.441732	0.552004	0.719	0.5508	0.576144	0.544732	0.491004	0.643	0.4928	0.517144	0.465732		0.598004		0.5428	0.536144	0.492732	0.500004
24:39:10	0.829	1.156	0.6838	0.629144	0.696732	0.827	0.691004	0.6838	0.655144	0.692732	1.271	0.677004	0.6638	0.649144	0.693732	0.851	1.089	0.6878	1.07014	0.698732		0.573004	0.714	0.5858	0.537144	0.552732	0.537004	0.652	0.5418	0.496144	0.486732	0.579004	0.732	0.5828	0.557144	0.588732	0.521004	0.656	0.5238	0.498144	0.511732		0.640004		0.5738	0.514144	0.540732	0.530004
24:59:10	0.825	1.128	0.6518	0.657144	0.670732	0.82	0.662004	0.6478	0.685144	0.661732	1.264	0.654004	0.6328	0.676144	0.667732	0.843	1.058	0.6498	1.10214	0.669732		0.549004	0.708	0.5548	0.564144	0.526732	0.511004	0.645	0.5088	0.524144	0.458732	0.556004	0.726	0.5498	0.585144	0.560732	0.495004	0.649	0.4918	0.525144	0.483732		0.599004		0.5388	0.541144	0.512732	0.502004
25:19:10	0.861	1.166	0.6708	0.635144	0.689732	0.858	0.696004	0.6688	0.658144	0.684732	1.304	0.685004	0.6508	0.654144	0.686732	0.883	1.099	0.6708	1.07514	0.692732		0.579004	0.745	0.5728	0.542144	0.544732	0.542004	0.681	0.5278	0.500144	0.479732	0.587004	0.763	0.5678	0.561144	0.580732	0.526004	0.688	0.5098	0.502144	0.503732		0.642004		0.5568	0.515144	0.532732	0.535004
25:39:10	0.855	1.122	0.6728	0.663144	0.673732	0.849	0.654004	0.6688	0.692144	0.663732	1.297	0.648004	0.6538	0.684144	0.671732	0.874	1.054	0.6708	1.11214	0.674732		0.545004	0.738	0.5748	0.571144	0.529732	0.506004	0.674	0.5288	0.532144	0.464732	0.551004	0.756	0.5698	0.591144	0.564732	0.490004	0.679	0.5118	0.533144	0.489732		0.597004		0.5578	0.548144	0.520732	0.497004
25:59:10	0.847	1.163	0.6428	0.654144	0.694732	0.84	0.690004	0.6368	0.679144	0.685732	1.285	0.680004	0.6238	0.675144	0.693732	0.864	1.095	0.6378	1.10014	0.697732		0.576004	0.729	0.5478	0.561144	0.549732	0.538004	0.664	0.5008	0.521144	0.484732	0.583004	0.748	0.5418	0.581144	0.585732	0.523004	0.67	0.4848	0.522144	0.510732		0.638004		0.5308	0.535144	0.540732	0.530004
26:19:10	0.82	1.168	0.6808	0.647144	0.711732	0.809	0.692004	0.6768	0.673144	0.703732	1.252	0.684004	0.6608	0.668144	0.710732	0.834	1.097	0.6798	1.09214	0.715732		0.578004	0.702	0.5828	0.555144	0.564732	0.540004	0.638	0.5358	0.516144	0.499732	0.586004	0.721	0.5778	0.576144	0.600732	0.524004	0.642	0.5188	0.517144	0.525732		0.639004		0.5658	0.528144	0.561732	0.532004
26:39:10	0.86	1.167	0.6618	0.629144	0.710732	0.852	0.691004	0.6528	0.652144	0.700732	1.297	0.684004	0.6418	0.650144	0.708732	0.877	1.097	0.6558	1.07214	0.711732		0.577004	0.742	0.5648	0.537144	0.562732	0.539004	0.678	0.5148	0.498144	0.495732	0.585004	0.761	0.5588	0.559144	0.598732	0.523004	0.683	0.4998	0.500144	0.522732		0.634004		0.5428	0.509144	0.553732	0.529004
26:59:10	0.83	1.176	0.6748	0.635144	0.670732	0.819	0.697004	0.6678	0.659144	0.657732	1.262	0.691004	0.6548	0.659144	0.668732	0.843	1.105	0.6718	1.08414	0.665732		0.584004	0.712	0.5768	0.543144	0.525732	0.545004	0.648	0.5278	0.506144	0.459732	0.591004	0.731	0.5718	0.567144	0.559732	0.530004	0.651	0.5138	0.507144	0.484732		0.642004		0.5568	0.516144	0.512732	0.536004
27:19:10	0.851	1.138	0.6918	0.670144	0.660732	0.842	0.659004	0.6848	0.694144	0.648732	1.285	0.657004	0.6718	0.691144	0.659732	0.865	1.066	0.6878	1.11914	0.655732		0.554004	0.733	0.5928	0.576144	0.517732	0.513004	0.67	0.5448	0.536144	0.453732	0.560004	0.754	0.5888	0.599144	0.551732	0.499004	0.675	0.5288	0.538144	0.479732		0.603004		0.5718	0.549144	0.502732	0.502004
27:39:10	0.847	1.183	0.6908	0.660144	0.703732	0.836	0.701004	0.6838	0.685144	0.694732	1.278	0.695004	0.6718	0.682144	0.702732	0.859	1.112	0.6868	1.10914	0.705732		0.589004	0.728	0.5938	0.567144	0.560732	0.550004	0.665	0.5448	0.528144	0.496732	0.596004	0.749	0.5878	0.590144	0.595732	0.536004	0.669	0.5288	0.529144	0.522732		0.652004		0.5718	0.538144	0.548732	0.541004
27:59:10	0.875	1.181	0.7068	0.662144	0.688732	0.866	0.696004	0.6998	0.686144	0.676732	1.307	0.692004	0.6878	0.684144	0.688732	0.892	1.109	0.7038	1.11014	0.685732		0.586004	0.756	0.6078	0.569144	0.545732	0.546004	0.693	0.5588	0.531144	0.479732	0.593004	0.778	0.6038	0.592144	0.577732	0.531004	0.699	0.5438	0.532144	0.505732		0.643004		0.5878	0.539144	0.525732	0.536004
28:19:10	0.869	1.193	0.6838	0.641144	0.695732	0.86	0.708004	0.6738	0.662144	0.682732	1.301	0.703004	0.6658	0.664144	0.695732	0.885	1.122	0.6758	1.09014	0.690732		0.597004	0.751	0.5858	0.549144	0.552732	0.556004	0.688	0.5348	0.510144	0.487732	0.604004	0.773	0.5808	0.572144	0.586732	0.542004	0.694	0.5198	0.512144	0.513732		0.660004		0.5588	0.515144	0.531732	0.548004
28:39:10	0.844	1.152	0.6678	0.653144	0.701732	0.832	0.666004	0.6558	0.673144	0.690732	1.27	0.667004	0.6498	0.674144	0.701732	0.857	1.079	0.6588	1.10014	0.697732		0.563004	0.726	0.5708	0.559144	0.556732	0.521004	0.664	0.5198	0.520144	0.491732	0.569004	0.748	0.5648	0.582144	0.591732	0.507004	0.67	0.5058	0.521144	0.518732		0.611004		0.5438	0.524144	0.534732	0.511004
28:59:10	0.865	1.181	0.6738	0.634144	0.682732	0.854	0.694004	0.6648	0.652144	0.668732	1.294	0.692004	0.6558	0.657144	0.681732	0.878	1.109	0.6668	1.08614	0.674732		0.586004	0.746	0.5778	0.542144	0.539732	0.546004	0.684	0.5268	0.501144	0.475732	0.592004	0.769	0.5728	0.565144	0.572732	0.531004	0.689	0.5128	0.505144	0.501732		0.646004		0.5528	0.505144	0.512732	0.538004
29:19:10	0.879	1.168	0.7068	0.642144	0.691732	0.867	0.682004	0.6978	0.663144	0.678732	1.308	0.682004	0.6878	0.666144	0.692732	0.892	1.097	0.7008	1.09414	0.683732		0.577004	0.76	0.6078	0.549144	0.546732	0.536004	0.697	0.5568	0.511144	0.481732	0.583004	0.783	0.6038	0.573144	0.580732	0.521004	0.703	0.5418	0.511144	0.510732		0.635004		0.5818	0.513144	0.518732	0.530004
29:39:10	0.839	1.153	0.6968	0.637144	0.692732	0.822	0.665004	0.6838	0.657144	0.676732	1.261	0.668004	0.6778	0.662144	0.691732	0.846	1.079	0.6868	1.09414	0.681732		0.564004	0.72	0.5978	0.545144	0.545732	0.522004	0.657	0.5448	0.506144	0.480732	0.570004	0.742	0.5928	0.569144	0.580732	0.507004	0.661	0.5308	0.507144	0.510732		0.609004		0.5688	0.507144	0.516732	0.512004
29:59:10	0.888	1.194	0.6748	0.660144	0.682732	0.874	0.707004	0.6618	0.683144	0.664732	1.312	0.706004	0.6568	0.685144	0.682732	0.9	1.124	0.6628	1.11914	0.669732		0.600004	0.767	0.5788	0.567144	0.538732	0.558004	0.704	0.5258	0.530144	0.474732	0.607004	0.791	0.5728	0.593144	0.570732	0.543004	0.711	0.5128	0.530144	0.501732		0.659004		0.5478	0.534144	0.504732	0.550004
30:19:10	0.877	1.159	0.6978	0.633144	0.720732	0.861	0.671004	0.6848	0.654144	0.705732	1.302	0.675004	0.6788	0.658144	0.720732	0.886	1.087	0.6878	1.09114	0.711732		0.571004	0.757	0.6008	0.541144	0.573732	0.528004	0.692	0.5458	0.501144	0.506732	0.577004	0.78	0.5948	0.565144	0.607732	0.513004	0.699	0.5328	0.503144	0.536732		0.617004		0.5698	0.503144	0.540732	0.519004
30:39:10	0.827	1.213	0.6948	0.647144	0.723732	0.805	0.725004	0.6808	0.668144	0.709732	1.242	0.725004	0.6768	0.670144	0.724732	0.83	1.146	0.6838	1.10214	0.714732		0.618004	0.707	0.5978	0.554144	0.577732	0.575004	0.645	0.5418	0.514144	0.508732	0.625004	0.73	0.5918	0.577144	0.611732	0.561004	0.648	0.5288	0.515144	0.539732		0.680004		0.5648	0.516144	0.540732	0.568004
30:59:10	0.856	1.167	0.7068	0.665144	0.691732	0.839	0.678004	0.6938	0.685144	0.672732	1.274	0.683004	0.6888	0.689144	0.691732	0.865	1.097	0.6968	1.12314	0.677732		0.578004	0.736	0.6088	0.570144	0.546732	0.535004	0.675	0.5538	0.532144	0.480732	0.585004	0.76	0.6038	0.596144	0.578732	0.520004	0.679	0.5398	0.531144	0.508732		0.621004		0.5758	0.533144	0.510732	0.524004
31:19:10	0.885	1.161	0.6888	0.661144	0.717732	0.868	0.674004	0.6728	0.681144	0.700732	1.306	0.679004	0.6708	0.685144	0.716732	0.894	1.089	0.6768	1.12114	0.705732		0.576004	0.764	0.5918	0.566144	0.570732	0.530004	0.7	0.5358	0.527144	0.502732	0.582004	0.789	0.5848	0.592144	0.604732	0.517004	0.707	0.5228	0.528144	0.532732		0.619004		0.5568	0.529144	0.530732	0.521004
31:39:10	0.887	1.156	0.7128	0.673144	0.724732	0.869	0.670004	0.6998	0.692144	0.705732	1.307	0.676004	0.6948	0.696144	0.722732	0.895	1.084	0.7048	1.12914	0.710732		0.573004	0.766	0.6168	0.578144	0.576732	0.528004	0.701	0.5598	0.538144	0.505732	0.579004	0.791	0.6108	0.603144	0.608732	0.514004	0.709	0.5468	0.539144	0.536732		0.618004		0.5828	0.538144	0.530732	0.521004
31:59:10	0.879	1.197	0.6998	0.673144	0.734732	0.86	0.710004	0.6828	0.692144	0.715732	1.296	0.714004	0.6808	0.696144	0.733732	0.885	1.13	0.6858	1.13214	0.720732		0.608004	0.757	0.6028	0.578144	0.584732	0.564004	0.693	0.5448	0.538144	0.515732	0.614004	0.783	0.5958	0.603144	0.619732	0.550004	0.699	0.5318	0.538144	0.544732		0.661004		0.5648	0.538144	0.540732	0.556004
32:19:10	0.884	1.18	0.6848	0.643144	0.692732	0.863	0.693004	0.6658	0.659144	0.668732	1.3	0.699004	0.6658	0.667144	0.691732	0.888	1.112	0.6688	1.10414	0.673732		0.595004	0.763	0.5888	0.550144	0.545732	0.549004	0.697	0.5298	0.508144	0.479732	0.601004	0.788	0.5808	0.575144	0.577732	0.535004	0.704	0.5178	0.511144	0.507732		0.636004		0.5498	0.509144	0.501732	0.539004
32:39:10	0.849	1.197	0.6958	0.642144	0.716732	0.826	0.712004	0.6798	0.660144	0.694732	1.26	0.717004	0.6768	0.668144	0.714732	0.852	1.131	0.6818	1.10414	0.697732		0.611004	0.728	0.5998	0.549144	0.567732	0.566004	0.664	0.5418	0.510144	0.500732	0.618004	0.753	0.5928	0.575144	0.601732	0.550004	0.669	0.5288	0.511144	0.529732		0.655004		0.5618	0.508144	0.520732	0.557004
32:59:10	0.888	1.177	0.7128	0.674144	0.691732	0.866	0.693004	0.6968	0.690144	0.666732	1.302	0.701004	0.6948	0.697144	0.689732	0.891	1.109	0.7018	1.13314	0.670732		0.595004	0.767	0.6178	0.579144	0.545732	0.549004	0.701	0.5578	0.536144	0.478732	0.603004	0.791	0.6108	0.604144	0.577732	0.535004	0.707	0.5458	0.538144	0.507732		0.631004		0.5788	0.538144	0.502732	0.539004
33:19:10	0.885	1.202	0.7198	0.653144	0.723732	0.862	0.720004	0.7018	0.669144	0.699732	1.299	0.725004	0.7018	0.677144	0.720732	0.887	1.136	0.7068	1.11214	0.705732		0.619004	0.763	0.6228	0.559144	0.575732	0.572004	0.697	0.5628	0.517144	0.504732	0.626004	0.788	0.6168	0.584144	0.608732	0.558004	0.703	0.5498	0.519144	0.536732		0.668004		0.5818	0.515144	0.528732	0.566004
33:39:10	0.856	1.184	0.6868	0.673144	0.721732	0.83	0.702004	0.6658	0.689144	0.696732	1.263	0.710004	0.6688	0.696144	0.718732	0.855	1.117	0.6678	1.13014	0.703732		0.605004	0.733	0.5908	0.578144	0.575732	0.557004	0.668	0.5308	0.535144	0.500732	0.611004	0.758	0.5838	0.602144	0.606732	0.542004	0.673	0.5178	0.536144	0.534732		0.648004		0.5458	0.533144	0.524732	0.551004
33:59:10	0.88	1.198	0.7018	0.681144	0.711732	0.857	0.721004	0.6818	0.697144	0.684732	1.29	0.728004	0.6828	0.705144	0.707732	0.883	1.135	0.6858	1.14014	0.692732		0.622004	0.757	0.6048	0.586144	0.563732	0.575004	0.693	0.5448	0.543144	0.492732	0.629004	0.784	0.5978	0.612144	0.595732	0.560004	0.699	0.5328	0.545144	0.523732		0.665004		0.5638	0.541144	0.516732	0.568004
34:19:10	0.912	1.188	0.7078	0.669144	0.706732	0.888	0.712004	0.6888	0.682144	0.679732	1.322	0.720004	0.6898	0.692144	0.702732	0.914	1.125	0.6928	1.12614	0.685732		0.615004	0.789	0.6118	0.574144	0.559732	0.567004	0.723	0.5508	0.530144	0.489732	0.621004	0.816	0.6048	0.598144	0.590732	0.552004	0.731	0.5388	0.532144	0.521732		0.651004		0.5688	0.525144	0.508732	0.558004
34:39:10	0.918	1.147	0.7308	0.682144	0.701732	0.892	0.668004	0.7128	0.696144	0.673732	1.329	0.681004	0.7118	0.705144	0.698732	0.918	1.077	0.7168	1.13414	0.680732		0.578004	0.795	0.6338	0.585144	0.555732	0.529004	0.727	0.5738	0.543144	0.485732	0.583004	0.821	0.6278	0.610144	0.585732	0.517004	0.735	0.5608	0.544144	0.515732		0.608004		0.5918	0.536144	0.505732	0.522004
34:59:10	0.866	1.204	0.7268	0.666144	0.742732	0.837	0.735004	0.7058	0.680144	0.716732	1.271	0.742004	0.7088	0.690144	0.743732	0.863	1.143	0.7108	1.12214	0.727732		0.636004	0.743	0.6298	0.572144	0.597732	0.587004	0.678	0.5688	0.528144	0.522732	0.642004	0.769	0.6248	0.596144	0.628732	0.574004	0.683	0.5548	0.531144	0.554732		0.686004		0.5838	0.522144	0.545732	0.583004
35:19:10	0.891	1.21	0.6758	0.657144	0.697732	0.863	0.743004	0.6528	0.673144	0.669732	1.298	0.750004	0.6588	0.681144	0.698732	0.89	1.151	0.6548	1.11414	0.676732		0.644004	0.767	0.5838	0.563144	0.554732	0.594004	0.702	0.5228	0.522144	0.483732	0.651004	0.794	0.5748	0.589144	0.584732	0.580004	0.708	0.5108	0.523144	0.514732		0.694004		0.5378	0.513144	0.502732	0.589004
35:39:10	0.899	1.167	0.6948	0.669144	0.729732	0.87	0.699004	0.6738	0.682144	0.704732	1.305	0.711004	0.6778	0.694144	0.732732	0.896	1.103	0.6758	1.12314	0.712732		0.607004	0.775	0.6008	0.574144	0.585732	0.557004	0.709	0.5388	0.532144	0.510732	0.613004	0.802	0.5928	0.601144	0.616732	0.543004	0.715	0.5258	0.533144	0.542732		0.640004		0.5518	0.523144	0.530732	0.549004
35:59:10	0.848	1.186	0.6878	0.707144	0.744732	0.817	0.723004	0.6658	0.722144	0.720732	1.25	0.733004	0.6698	0.731144	0.746732	0.841	1.124	0.6688	1.15514	0.726732		0.627004	0.725	0.5938	0.611144	0.599732	0.578004	0.662	0.5318	0.567144	0.520732	0.633004	0.752	0.5868	0.637144	0.629732	0.563004	0.665	0.5198	0.569144	0.555732		0.665004		0.5468	0.563144	0.545732	0.572004
36:19:10	0.847	1.163	0.7268	0.654144	0.696732	0.817	0.700004	0.7058	0.665144	0.667732	1.248	0.714004	0.7088	0.679144	0.697732	0.843	1.1	0.7118	1.10814	0.671732		0.610004	0.725	0.6318	0.560144	0.553732	0.559004	0.663	0.5688	0.516144	0.482732	0.616004	0.752	0.6248	0.585144	0.582732	0.544004	0.667	0.5558	0.519144	0.514732		0.632004		0.5848	0.511144	0.500732	0.551004
36:39:10	0.916	1.173	0.6958	0.712144	0.744732	0.89	0.715004	0.6728	0.725144	0.714732	1.319	0.729004	0.6778	0.735144	0.745732	0.917	1.113	0.6768	1.15414	0.723732		0.623004	0.793	0.6028	0.615144	0.598732	0.572004	0.727	0.5398	0.570144	0.523732	0.629004	0.822	0.5948	0.641144	0.628732	0.558004	0.735	0.5278	0.572144	0.553732		0.650004		0.5548	0.566144	0.542732	0.564004
36:59:10	0.901	1.149	0.7228	0.694144	0.745732	0.873	0.690004	0.7018	0.705144	0.715732	1.302	0.705004	0.7058	0.718144	0.744732	0.899	1.084	0.7058	1.13814	0.718732		0.601004	0.778	0.6288	0.599144	0.597732	0.549004	0.712	0.5648	0.553144	0.522732	0.607004	0.806	0.6218	0.624144	0.627732	0.535004	0.718	0.5518	0.555144	0.552732		0.620004		0.5788	0.545144	0.540732	0.541004
37:19:10	0.9	1.159	0.7128	0.663144	0.725732	0.869	0.702004	0.6878	0.677144	0.694732	1.298	0.716004	0.6948	0.689144	0.724732	0.896	1.095	0.6928	1.11114	0.695732		0.612004	0.776	0.6188	0.571144	0.578732	0.561004	0.71	0.5538	0.527144	0.505732	0.617004	0.805	0.6108	0.597144	0.608732	0.545004	0.716	0.5408	0.530144	0.534732		0.639004		0.5658	0.519144	0.523732	0.553004
37:39:10	0.875	1.145	0.7058	0.655144	0.732732	0.842	0.692004	0.6808	0.668144	0.700732	1.27	0.708004	0.6888	0.680144	0.731732	0.868	1.081	0.6848	1.10014	0.701732		0.604004	0.751	0.6128	0.561144	0.585732	0.553004	0.686	0.5478	0.518144	0.511732	0.609004	0.78	0.6038	0.588144	0.614732	0.538004	0.691	0.5358	0.521144	0.540732		0.622004		0.5588	0.510144	0.527732	0.543004
37:59:10	0.866	1.152	0.6938	0.700144	0.717732	0.832	0.702004	0.6688	0.714144	0.682732	1.258	0.718004	0.6768	0.726144	0.715732	0.858	1.09	0.6728	1.13514	0.687732		0.613004	0.742	0.6028	0.605144	0.570732	0.562004	0.677	0.5368	0.560144	0.498732	0.618004	0.77	0.5938	0.632144	0.601732	0.547004	0.681	0.5258	0.563144	0.528732		0.637004		0.5488	0.553144	0.514732	0.553004
38:19:10	0.861	1.141	0.7068	0.687144	0.722732	0.828	0.691004	0.6828	0.698144	0.686732	1.254	0.708004	0.6888	0.711144	0.718732	0.855	1.078	0.6868	1.11914	0.692732		0.604004	0.738	0.6148	0.593144	0.574732	0.553004	0.675	0.5488	0.546144	0.503732	0.609004	0.767	0.6058	0.618144	0.604732	0.537004	0.679	0.5368	0.549144	0.533732		0.622004		0.5588	0.537144	0.516732	0.542004
38:39:10	0.901	1.149	0.7128	0.666144	0.749732	0.869	0.706004	0.6878	0.675144	0.715732	1.293	0.723004	0.6958	0.691144	0.744732	0.895	1.088	0.6928	1.10214	0.723732		0.618004	0.778	0.6208	0.573144	0.601732	0.566004	0.712	0.5538	0.526144	0.525732	0.624004	0.808	0.6118	0.597144	0.631732	0.551004	0.718	0.5418	0.530144	0.557732		0.639004		0.5658	0.517144	0.541732	0.556004
38:59:10	0.923	1.178	0.7238	0.670144	0.741732	0.89	0.737004	0.6988	0.681144	0.707732	1.315	0.753004	0.7068	0.695144	0.737732	0.916	1.121	0.7038	1.10214	0.715732		0.647004	0.799	0.6318	0.575144	0.594732	0.594004	0.732	0.5648	0.531144	0.516732	0.653004	0.828	0.6228	0.602144	0.623732	0.580004	0.739	0.5518	0.534144	0.550732		0.670004		0.5758	0.519144	0.533732	0.586004
39:19:10	0.922	1.199	0.7338	0.696144	0.710732	0.886	0.761004	0.7088	0.705144	0.672732	1.312	0.774004	0.7168	0.720144	0.707732	0.913	1.144	0.7138	1.11814	0.681732		0.671004	0.797	0.6418	0.600144	0.566732	0.617004	0.729	0.5738	0.554144	0.491732	0.678004	0.826	0.6328	0.627144	0.594732	0.600004	0.737	0.5608	0.556144	0.523732		0.701004		0.5838	0.543144	0.506732	0.609004
39:39:10	0.916	1.148	0.7498	0.695144	0.706732	0.88	0.708004	0.7238	0.704144	0.667732	1.304	0.727004	0.7328	0.721144	0.703732	0.906	1.086	0.7288	1.11814	0.678732		0.623004	0.791	0.6568	0.601144	0.561732	0.569004	0.724	0.5888	0.553144	0.486732	0.629004	0.82	0.6478	0.627144	0.590732	0.553004	0.73	0.5758	0.556144	0.519732		0.634004		0.5988	0.541144	0.501732	0.557004
39:59:10	0.86	1.196	0.6968	0.692144	0.721732	0.821	0.765004	0.6668	0.701144	0.683732	1.249	0.778004	0.6798	0.718144	0.717732	0.848	1.141	0.6708	1.11414	0.693732		0.673004	0.738	0.6068	0.598144	0.574732	0.619004	0.674	0.5378	0.551144	0.497732	0.680004	0.766	0.5958	0.625144	0.603732	0.603004	0.678	0.5268	0.555144	0.533732		0.707004		0.5458	0.539144	0.514732	0.613004
40:19:10	0.876	1.168	0.7488	0.696144	0.745732	0.84	0.735004	0.7228	0.704144	0.708732	1.259	0.753004	0.7318	0.722144	0.743732	0.867	1.11	0.7288	1.11414	0.717732		0.648004	0.751	0.6548	0.602144	0.597732	0.594004	0.687	0.5878	0.555144	0.517732	0.654004	0.781	0.6478	0.629144	0.626732	0.578004	0.692	0.5748	0.558144	0.554732		0.660004		0.5988	0.541144	0.534732	0.583004
40:39:10	0.881	1.147	0.7078	0.709144	0.746732	0.845	0.714004	0.6788	0.717144	0.708732	1.262	0.735004	0.6918	0.734144	0.745732	0.872	1.086	0.6828	1.12114	0.717732		0.631004	0.757	0.6168	0.613144	0.599732	0.577004	0.694	0.5488	0.565144	0.519732	0.637004	0.788	0.6068	0.640144	0.628732	0.561004	0.698	0.5378	0.569144	0.555732		0.630004		0.5588	0.554144	0.536732	0.563004
40:59:10	0.876	1.18	0.6998	0.688144	0.708732	0.839	0.752004	0.6718	0.697144	0.666732	1.254	0.770004	0.6828	0.715144	0.707732	0.865	1.125	0.6738	1.10214	0.676732		0.665004	0.751	0.6098	0.595144	0.564732	0.610004	0.688	0.5418	0.549144	0.490732	0.672004	0.782	0.5998	0.621144	0.591732	0.595004	0.691	0.5318	0.552144	0.521732		0.676004		0.5488	0.535144	0.503732	0.599004
41:19:10	0.931	1.165	0.7168	0.674144	0.736732	0.895	0.738004	0.6878	0.684144	0.699732	1.308	0.757004	0.6998	0.701144	0.735732	0.921	1.107	0.6918	1.08814	0.707732		0.652004	0.807	0.6258	0.581144	0.590732	0.597004	0.74	0.5558	0.536144	0.514732	0.658004	0.838	0.6158	0.609144	0.619732	0.582004	0.746	0.5448	0.539144	0.547732		0.660004		0.5638	0.520144	0.526732	0.585004
41:39:10	0.933	1.123	0.7428	0.705144	0.764732	0.897	0.693004	0.7148	0.713144	0.726732	1.308	0.716004	0.7268	0.731144	0.763732	0.924	1.059	0.7198	1.11214	0.736732		0.613004	0.809	0.6498	0.611144	0.617732	0.558004	0.741	0.5798	0.562144	0.538732	0.618004	0.839	0.6418	0.638144	0.645732	0.543004	0.747	0.5688	0.567144	0.572732		0.614004		0.5888	0.549144	0.552732	0.546004
41:59:10	0.901	1.15	0.7568	0.672144	0.714732	0.862	0.730004	0.7278	0.678144	0.671732	1.273	0.750004	0.7408	0.698144	0.712732	0.889	1.093	0.7338	1.08414	0.682732		0.646004	0.776	0.6638	0.580144	0.570732	0.591004	0.71	0.5938	0.532144	0.497732	0.651004	0.807	0.6558	0.606144	0.596732	0.575004	0.715	0.5808	0.537144	0.527732		0.659004		0.6018	0.519144	0.508732	0.581004
42:19:10	0.955	1.136	0.7208	0.686144	0.773732	0.917	0.715004	0.6888	0.697144	0.734732	1.323	0.737004	0.7048	0.714144	0.773732	0.944	1.076	0.6938	1.09614	0.744732		0.633004	0.831	0.6298	0.594144	0.626732	0.577004	0.761	0.5598	0.547144	0.548732	0.638004	0.862	0.6208	0.622144	0.654732	0.564004	0.768	0.5478	0.552144	0.581732		0.631004		0.5668	0.533144	0.563732	0.564004
42:39:10	0.907	1.157	0.7448	0.666144	0.747732	0.864	0.741004	0.7158	0.676144	0.708732	1.272	0.761004	0.7288	0.693144	0.749732	0.889	1.101	0.7218	1.07614	0.715732		0.656004	0.783	0.6538	0.575144	0.604732	0.600004	0.716	0.5848	0.528144	0.528732	0.661004	0.812	0.6458	0.602144	0.631732	0.585004	0.721	0.5718	0.532144	0.559732		0.660004		0.5918	0.514144	0.539732	0.589004
42:59:10	0.937	1.122	0.7028	0.688144	0.755732	0.898	0.702004	0.6708	0.697144	0.716732	1.301	0.727004	0.6858	0.714144	0.756732	0.927	1.061	0.6738	1.08614	0.720732		0.624004	0.812	0.6138	0.596144	0.611732	0.567004	0.743	0.5448	0.549144	0.535732	0.629004	0.844	0.6038	0.622144	0.638732	0.553004	0.751	0.5338	0.552144	0.566732		0.618004		0.5508	0.533144	0.546732	0.553004
43:19:10	0.891	1.109	0.6968	0.693144	0.739732	0.85	0.689004	0.6648	0.700144	0.696732	1.254	0.715004	0.6798	0.720144	0.739732	0.877	1.048	0.6698	1.08814	0.703732		0.613004	0.767	0.6088	0.600144	0.594732	0.556004	0.702	0.5398	0.552144	0.520732	0.616004	0.798	0.5988	0.626144	0.622732	0.542004	0.707	0.5298	0.556144	0.550732		0.607004		0.5448	0.535144	0.529732	0.542004
43:39:10	0.93	1.103	0.7328	0.727144	0.753732	0.889	0.685004	0.7028	0.734144	0.710732	1.286	0.710004	0.7158	0.753144	0.752732	0.916	1.041	0.7078	1.11714	0.718732		0.609004	0.805	0.6428	0.633144	0.606732	0.553004	0.737	0.5738	0.584144	0.532732	0.613004	0.836	0.6338	0.660144	0.634732	0.537004	0.744	0.5618	0.588144	0.563732		0.599004		0.5778	0.571144	0.541732	0.538004
43:59:10	0.922	1.157	0.7228	0.685144	0.762732	0.879	0.750004	0.6908	0.693144	0.717732	1.275	0.772004	0.7068	0.713144	0.762732	0.906	1.103	0.6968	1.08414	0.730732		0.668004	0.797	0.6338	0.594144	0.617732	0.612004	0.729	0.5638	0.547144	0.539732	0.672004	0.827	0.6238	0.622144	0.644732	0.596004	0.735	0.5528	0.551144	0.571732		0.678004		0.5688	0.533144	0.549732	0.602004
44:19:10	0.946	1.148	0.7388	0.687144	0.747732	0.903	0.742004	0.7068	0.694144	0.699732	1.294	0.765004	0.7228	0.714144	0.747732	0.93	1.093	0.7108	1.07714	0.715732		0.661004	0.82	0.6488	0.595144	0.604732	0.604004	0.751	0.5788	0.548144	0.528732	0.666004	0.851	0.6398	0.622144	0.630732	0.589004	0.758	0.5668	0.550144	0.559732		0.659004		0.5818	0.531144	0.537732	0.590004
44:39:10	0.926	1.159	0.7478	0.692144	0.729732	0.883	0.757004	0.7148	0.699144	0.681732	1.273	0.780004	0.7318	0.719144	0.728732	0.91	1.106	0.7188	1.08014	0.694732		0.676004	0.8	0.6578	0.601144	0.587732	0.617004	0.732	0.5848	0.553144	0.512732	0.681004	0.831	0.6478	0.628144	0.612732	0.603004	0.738	0.5738	0.556144	0.542732		0.674004		0.5898	0.534144	0.518732	0.605004
44:59:10	0.909	1.105	0.7238	0.721144	0.764732	0.861	0.694004	0.6888	0.728144	0.717732	1.251	0.723004	0.7088	0.748144	0.764732	0.886	1.042	0.6938	1.10414	0.732732		0.621004	0.785	0.6348	0.629144	0.621732	0.562004	0.717	0.5618	0.580144	0.544732	0.625004	0.814	0.6238	0.657144	0.648732	0.550004	0.722	0.5508	0.584144	0.575732		0.601004		0.5668	0.564144	0.551732	0.547004
45:19:10	0.89	1.121	0.7288	0.741144	0.762732	0.844	0.716004	0.6958	0.746144	0.712732	1.238	0.741004	0.7138	0.767144	0.761732	0.872	1.062	0.7008	1.11814	0.728732		0.639004	0.766	0.6388	0.647144	0.618732	0.581004	0.701	0.5678	0.597144	0.540732	0.643004	0.797	0.6298	0.675144	0.644732	0.566004	0.705	0.5568	0.602144	0.572732		0.632004		0.5718	0.584144	0.548732	0.567004
45:39:10	0.866	1.102	0.7548	0.708144	0.763732	0.823	0.697004	0.7218	0.715144	0.712732	1.216	0.726004	0.7388	0.735144	0.761732	0.848	1.041	0.7288	1.09114	0.727732		0.623004	0.743	0.6638	0.617144	0.618732	0.564004	0.682	0.5928	0.568144	0.539732	0.627004	0.775	0.6558	0.644144	0.644732	0.550004	0.683	0.5808	0.571144	0.571732		0.605004		0.5978	0.551144	0.547732	0.550004
45:59:10	0.901	1.112	0.7588	0.684144	0.740732	0.858	0.710004	0.7248	0.690144	0.689732	1.239	0.738004	0.7438	0.712144	0.738732	0.884	1.054	0.7308	1.06914	0.703732		0.636004	0.777	0.6688	0.593144	0.597732	0.578004	0.713	0.5958	0.544144	0.520732	0.639004	0.81	0.6598	0.621144	0.622732	0.563004	0.716	0.5848	0.548144	0.551732		0.625004		0.5998	0.528144	0.528732	0.565004
46:19:10	0.937	1.099	0.7248	0.711144	0.756732	0.893	0.698004	0.6878	0.717144	0.708732	1.267	0.728004	0.7098	0.739144	0.754732	0.918	1.04	0.6938	1.08514	0.719732		0.625004	0.813	0.6358	0.620144	0.612732	0.566004	0.745	0.5638	0.571144	0.535732	0.629004	0.845	0.6258	0.648144	0.639732	0.551004	0.75	0.5538	0.574144	0.565732		0.605004		0.5678	0.553144	0.543732	0.551004
46:39:10	0.934	1.107	0.7388	0.726144	0.749732	0.887	0.710004	0.7038	0.729144	0.700732	1.262	0.740004	0.7228	0.752144	0.747732	0.912	1.05	0.7078	1.09414	0.711732		0.637004	0.81	0.6498	0.633144	0.605732	0.577004	0.742	0.5778	0.583144	0.528732	0.640004	0.841	0.6408	0.660144	0.631732	0.563004	0.747	0.5658	0.586144	0.558732		0.617004		0.5798	0.566144	0.535732	0.562004
46:59:10	0.888	1.11	0.7368	0.710144	0.736732	0.839	0.716004	0.6998	0.714144	0.686732	1.221	0.746004	0.7208	0.736144	0.733732	0.864	1.054	0.7048	1.08014	0.697732		0.644004	0.765	0.6468	0.619144	0.592732	0.584004	0.7	0.5738	0.569144	0.516732	0.647004	0.795	0.6378	0.645144	0.618732	0.570004	0.704	0.5628	0.572144	0.547732		0.621004		0.5758	0.551144	0.524732	0.569004
47:19:10	0.886	1.125	0.7378	0.711144	0.753732	0.838	0.738004	0.7028	0.715144	0.704732	1.217	0.766004	0.7228	0.738144	0.749732	0.864	1.072	0.7088	1.07814	0.715732		0.663004	0.762	0.6498	0.620144	0.608732	0.602004	0.697	0.5778	0.570144	0.529732	0.667004	0.794	0.6408	0.647144	0.634732	0.588004	0.699	0.5668	0.573144	0.561732		0.641004		0.5808	0.549144	0.539732	0.587004
47:39:10	0.93	1.118	0.7228	0.714144	0.756732	0.885	0.731004	0.6858	0.714144	0.707732	1.25	0.760004	0.7078	0.740144	0.753732	0.913	1.065	0.6908	1.07814	0.718732		0.658004	0.806	0.6338	0.622144	0.612732	0.598004	0.739	0.5608	0.570144	0.533732	0.663004	0.84	0.6248	0.648144	0.637732	0.583004	0.745	0.5518	0.574144	0.564732		0.635004		0.5638	0.550144	0.543732	0.581004
47:59:10	0.945	1.095	0.7148	0.730144	0.785732	0.899	0.704004	0.6768	0.730144	0.737732	1.26	0.735004	0.6988	0.755144	0.783732	0.926	1.037	0.6828	1.09014	0.748732		0.634004	0.821	0.6268	0.637144	0.641732	0.572004	0.752	0.5538	0.585144	0.559732	0.637004	0.854	0.6178	0.663144	0.666732	0.559004	0.759	0.5448	0.589144	0.592732		0.606004		0.5558	0.567144	0.574732	0.557004
48:19:10	0.894	1.107	0.7548	0.718144	0.781732	0.846	0.721004	0.7188	0.718144	0.732732	1.217	0.752004	0.7398	0.744144	0.779732	0.873	1.051	0.7248	1.07914	0.741732		0.650004	0.772	0.6658	0.627144	0.636732	0.589004	0.706	0.5928	0.574144	0.554732	0.654004	0.805	0.6578	0.653144	0.662732	0.575004	0.711	0.5818	0.579144	0.587732		0.624004		0.5958	0.555144	0.570732	0.574004
48:39:10	0.934	1.134	0.7398	0.706144	0.768732	0.887	0.757004	0.7018	0.709144	0.718732	1.246	0.786004	0.7248	0.734144	0.765732	0.916	1.083	0.7078	1.07114	0.726732		0.682004	0.81	0.6508	0.615144	0.623732	0.620004	0.743	0.5778	0.565144	0.543732	0.687004	0.844	0.6418	0.644144	0.648732	0.605004	0.748	0.5678	0.570144	0.575732		0.660004		0.5788	0.545144	0.558732	0.605004
48:59:10	0.94	1.107	0.7448	0.689144	0.782732	0.891	0.724004	0.7068	0.691144	0.733732	1.247	0.757004	0.7298	0.716144	0.780732	0.919	1.052	0.7128	1.05514	0.739732		0.655004	0.817	0.6558	0.599144	0.638732	0.594004	0.748	0.5828	0.547144	0.557732	0.659004	0.849	0.6468	0.627144	0.663732	0.579004	0.754	0.5728	0.554144	0.589732		0.620004		0.5828	0.528144	0.572732	0.575004
49:19:10	0.959	1.092	0.7458	0.683144	0.735732	0.91	0.707004	0.7068	0.686144	0.680732	1.26	0.741004	0.7308	0.710144	0.731732	0.938	1.035	0.7108	1.04914	0.690732		0.640004	0.835	0.6568	0.592144	0.592732	0.578004	0.765	0.5828	0.541144	0.515732	0.643004	0.868	0.6478	0.620144	0.616732	0.563004	0.772	0.5718	0.547144	0.545732		0.603004		0.5828	0.522144	0.527732	0.560004
49:39:10	0.9	1.084	0.7588	0.706144	0.777732	0.849	0.699004	0.7208	0.707144	0.726732	1.212	0.733004	0.7438	0.731144	0.771732	0.876	1.025	0.7268	1.06114	0.733732		0.632004	0.778	0.6708	0.614144	0.630732	0.570004	0.712	0.5948	0.562144	0.551732	0.635004	0.81	0.6618	0.641144	0.656732	0.556004	0.715	0.5858	0.567144	0.582732		0.596004		0.5978	0.542144	0.567732	0.553004
49:59:10	0.942	1.087	0.7578	0.723144	0.775732	0.893	0.708004	0.7188	0.725144	0.723732	1.242	0.742004	0.7428	0.751144	0.770732	0.921	1.031	0.7238	1.07614	0.732732		0.642004	0.818	0.6698	0.633144	0.630732	0.579004	0.749	0.5948	0.579144	0.549732	0.644004	0.852	0.6608	0.661144	0.655732	0.564004	0.755	0.5838	0.587144	0.581732		0.604004		0.5948	0.561144	0.566732	0.562004
50:19:10	0.926	1.113	0.7568	0.695144	0.744732	0.875	0.746004	0.7178	0.697144	0.688732	1.224	0.777004	0.7428	0.721144	0.739732	0.902	1.067	0.7248	1.05314	0.699732		0.676004	0.802	0.6698	0.604144	0.600732	0.614004	0.735	0.5938	0.551144	0.521732	0.680004	0.836	0.6598	0.632144	0.624732	0.600004	0.739	0.5838	0.558144	0.552732		0.638004		0.5948	0.533144	0.536732	0.598004
50:39:10	0.974	1.101	0.7358	0.715144	0.768732	0.922	0.730004	0.6948	0.718144	0.716732	1.265	0.763004	0.7208	0.741144	0.766732	0.949	1.05	0.6998	1.06314	0.728732		0.662004	0.85	0.6488	0.624144	0.626732	0.599004	0.778	0.5728	0.572144	0.546732	0.666004	0.882	0.6388	0.651144	0.651732	0.585004	0.786	0.5638	0.577144	0.576732		0.622004		0.5748	0.552144	0.564732	0.580004
50:59:10	0.908	1.075	0.7518	0.727144	0.759732	0.855	0.695004	0.7128	0.727144	0.704732	1.208	0.732004	0.7378	0.754144	0.754732	0.882	1.017	0.7188	1.07314	0.719732		0.632004	0.785	0.6648	0.637144	0.617732	0.568004	0.717	0.5888	0.583144	0.538732	0.634004	0.818	0.6558	0.665144	0.643732	0.554004	0.722	0.5798	0.589144	0.569732		0.589004		0.5898	0.564144	0.557732	0.552004
51:19:10	0.877	1.093	0.7808	0.689144	0.752732	0.824	0.724004	0.7418	0.690144	0.696732	1.184	0.758004	0.7658	0.716144	0.747732	0.851	1.04	0.7478	1.04214	0.709732		0.658004	0.755	0.6918	0.600144	0.612732	0.595004	0.689	0.6148	0.548144	0.534732	0.662004	0.787	0.6838	0.627144	0.636732	0.580004	0.692	0.6048	0.553144	0.563732		0.616004		0.6168	0.528144	0.548732	0.578004
51:39:10	0.952	1.105	0.7648	0.729144	0.775732	0.902	0.743004	0.7238	0.732144	0.716732	1.238	0.777004	0.7508	0.756144	0.768732	0.931	1.057	0.7308	1.07214	0.732732		0.675004	0.828	0.6778	0.638144	0.632732	0.611004	0.758	0.6008	0.586144	0.552732	0.679004	0.863	0.6688	0.668144	0.657732	0.596004	0.765	0.5908	0.592144	0.582732		0.633004		0.6018	0.566144	0.571732	0.593004
51:59:10	0.902	1.09	0.7808	0.687144	0.772732	0.849	0.726004	0.7418	0.688144	0.714732	1.194	0.762004	0.7668	0.714144	0.764732	0.876	1.04	0.7488	1.03714	0.726732		0.661004	0.779	0.6938	0.597144	0.627732	0.598004	0.712	0.6158	0.545144	0.547732	0.664004	0.813	0.6848	0.625144	0.651732	0.583004	0.716	0.6068	0.550144	0.578732		0.614004		0.6178	0.525144	0.567732	0.578004
52:19:10	0.949	1.062	0.7138	0.716144	0.792732	0.898	0.684004	0.6698	0.718144	0.733732	1.23	0.725004	0.6988	0.743144	0.781732	0.926	1.004	0.6748	1.05714	0.746732		0.624004	0.826	0.6288	0.625144	0.646732	0.560004	0.755	0.5518	0.572144	0.563732	0.626004	0.86	0.6178	0.654144	0.670732	0.547004	0.762	0.5448	0.579144	0.595732		0.572004		0.5538	0.551144	0.587732	0.542004
52:39:10	0.942	1.07	0.7338	0.696144	0.737732	0.891	0.701004	0.6918	0.698144	0.679732	1.223	0.739004	0.7188	0.722144	0.730732	0.921	1.015	0.6968	1.04114	0.691732		0.640004	0.819	0.6478	0.605144	0.595732	0.574004	0.749	0.5718	0.552144	0.516732	0.643004	0.853	0.6388	0.634144	0.618732	0.562004	0.755	0.5628	0.558144	0.546732		0.586004		0.5718	0.531144	0.534732	0.556004
52:59:10	0.966	1.091	0.7758	0.697144	0.800732	0.917	0.735004	0.7368	0.698144	0.744732	1.24	0.771004	0.7618	0.722144	0.790732	0.945	1.043	0.7428	1.03914	0.753732		0.671004	0.843	0.6898	0.605144	0.656732	0.605004	0.771	0.6128	0.551144	0.571732	0.675004	0.876	0.6808	0.634144	0.678732	0.592004	0.779	0.6038	0.559144	0.603732		0.619004		0.6158	0.533144	0.595732	0.587004
53:19:10	0.969	1.098	0.7338	0.730144	0.797732	0.92	0.743004	0.6908	0.730144	0.740732	1.243	0.779004	0.7198	0.758144	0.789732	0.951	1.05	0.6958	1.06114	0.750732		0.679004	0.845	0.6488	0.641144	0.651732	0.612004	0.773	0.5718	0.585144	0.568732	0.683004	0.88	0.6388	0.669144	0.674732	0.599004	0.781	0.5638	0.593144	0.600732		0.626004		0.5728	0.567144	0.593732	0.594004
53:39:10	0.918	1.086	0.7508	0.720144	0.763732	0.867	0.725004	0.7088	0.720144	0.704732	1.196	0.762004	0.7368	0.747144	0.756732	0.895	1.034	0.7158	1.05214	0.716732		0.663004	0.795	0.6648	0.631144	0.619732	0.597004	0.726	0.5878	0.576144	0.538732	0.666004	0.829	0.6558	0.659144	0.642732	0.584004	0.731	0.5808	0.581144	0.568732		0.611004		0.5888	0.556144	0.560732	0.581004
53:59:10	0.944	1.106	0.7618	0.715144	0.779732	0.893	0.757004	0.7188	0.714144	0.721732	1.214	0.793004	0.7478	0.741144	0.771732	0.921	1.062	0.7258	1.04514	0.731732		0.693004	0.822	0.6758	0.626144	0.634732	0.626004	0.75	0.5968	0.571144	0.552732	0.697004	0.855	0.6658	0.654144	0.658732	0.612004	0.756	0.5888	0.576144	0.582732		0.637004		0.5978	0.551144	0.575732	0.608004
54:19:10	0.9	1.104	0.7778	0.705144	0.777732	0.846	0.752004	0.7358	0.704144	0.719732	1.18	0.789004	0.7638	0.731144	0.771732	0.875	1.057	0.7438	1.03914	0.728732		0.689004	0.778	0.6918	0.615144	0.634732	0.622004	0.709	0.6118	0.560144	0.550732	0.692004	0.812	0.6828	0.644144	0.657732	0.608004	0.714	0.6038	0.567144	0.582732		0.634004		0.6128	0.541144	0.573732	0.603004
54:39:10	0.917	1.115	0.7318	0.719144	0.761732	0.864	0.773004	0.6868	0.718144	0.703732	1.188	0.809004	0.7178	0.746144	0.754732	0.894	1.073	0.6918	1.04514	0.711732		0.709004	0.795	0.6468	0.630144	0.618732	0.641004	0.726	0.5678	0.575144	0.537732	0.713004	0.83	0.6368	0.658144	0.640732	0.627004	0.731	0.5608	0.581144	0.566732		0.654004		0.5678	0.556144	0.557732	0.623004
54:59:10	0.912	1.125	0.7358	0.707144	0.769732	0.859	0.783004	0.6918	0.705144	0.713732	1.184	0.819004	0.7218	0.733144	0.764732	0.889	1.084	0.6968	1.03614	0.722732		0.719004	0.791	0.6518	0.617144	0.625732	0.651004	0.723	0.5728	0.561144	0.544732	0.724004	0.827	0.6418	0.645144	0.648732	0.637004	0.729	0.5648	0.568144	0.574732		0.661004		0.5728	0.542144	0.566732	0.632004
55:19:10	0.959	1.094	0.7238	0.694144	0.777732	0.903	0.746004	0.6808	0.692144	0.720732	1.216	0.784004	0.7098	0.720144	0.771732	0.93	1.046	0.6858	1.02514	0.728732		0.686004	0.837	0.6398	0.603144	0.633732	0.618004	0.764	0.5618	0.547144	0.549732	0.689004	0.87	0.6298	0.631144	0.655732	0.605004	0.771	0.5558	0.554144	0.581732		0.623004		0.5628	0.526144	0.574732	0.598004
55:39:10	0.911	1.093	0.7598	0.705144	0.770732	0.853	0.748004	0.7168	0.703144	0.712732	1.18	0.787004	0.7458	0.730144	0.762732	0.883	1.046	0.7238	1.03014	0.721732		0.689004	0.791	0.6758	0.611144	0.627732	0.620004	0.722	0.5978	0.556144	0.543732	0.692004	0.825	0.6668	0.641144	0.648732	0.607004	0.726	0.5898	0.563144	0.574732		0.623004		0.5958	0.536144	0.566732	0.600004
55:59:10	0.932	1.072	0.7548	0.703144	0.757732	0.873	0.722004	0.7108	0.703144	0.696732	1.188	0.762004	0.7418	0.728144	0.749732	0.902	1.021	0.7168	1.02714	0.711732		0.664004	0.81	0.6708	0.613144	0.613732	0.595004	0.739	0.5908	0.557144	0.529732	0.667004	0.845	0.6608	0.641144	0.635732	0.583004	0.745	0.5838	0.564144	0.560732		0.594004		0.5898	0.537144	0.554732	0.573004
56:19:10	0.979	1.08	0.7518	0.766144	0.787732	0.918	0.735004	0.7068	0.762144	0.727732	1.227	0.774004	0.7378	0.791144	0.778732	0.946	1.032	0.7128	1.07114	0.740732		0.676004	0.856	0.6678	0.677144	0.644732	0.605004	0.781	0.5868	0.617144	0.556732	0.677004	0.89	0.6568	0.704144	0.666732	0.592004	0.789	0.5798	0.625144	0.589732		0.608004		0.5868	0.603144	0.584732	0.586004
56:39:10	0.968	1.081	0.7768	0.727144	0.773732	0.905	0.748004	0.7328	0.723144	0.712732	1.217	0.785004	0.7628	0.753144	0.765732	0.934	1.039	0.7398	1.04414	0.726732		0.686004	0.845	0.6918	0.639144	0.631732	0.616004	0.77	0.6098	0.580144	0.545732	0.689004	0.879	0.6828	0.666144	0.652732	0.604004	0.779	0.6038	0.587144	0.576732		0.612004		0.6098	0.564144	0.571732	0.596004
56:59:10	0.995	1.068	0.7678	0.715144	0.823732	0.929	0.728004	0.7228	0.711144	0.758732	1.238	0.767004	0.7548	0.742144	0.812732	0.958	1.02	0.7288	1.03514	0.776732		0.669004	0.872	0.6828	0.626144	0.679732	0.600004	0.795	0.6018	0.567144	0.588732	0.671004	0.904	0.6738	0.654144	0.701732	0.587004	0.804	0.5948	0.576144	0.622732		0.591004		0.6008	0.551144	0.624732	0.577004
57:19:10	0.915	1.056	0.7648	0.734144	0.752732	0.847	0.710004	0.7208	0.733144	0.686732	1.175	0.751004	0.7518	0.761144	0.744732	0.876	1.005	0.7268	1.04514	0.705732		0.653004	0.794	0.6818	0.646144	0.612732	0.582004	0.722	0.5998	0.588144	0.529732	0.654004	0.827	0.6718	0.675144	0.633732	0.570004	0.728	0.5928	0.595144	0.557732		0.576004		0.6008	0.571144	0.550732	0.562004
57:39:10	0.949	1.108	0.7308	0.714144	0.795732	0.882	0.781004	0.6848	0.710144	0.726732	1.195	0.817004	0.7168	0.740144	0.784732	0.913	1.069	0.6898	1.03014	0.745732		0.719004	0.826	0.6478	0.624144	0.653732	0.649004	0.752	0.5658	0.566144	0.565732	0.723004	0.862	0.6368	0.653144	0.674732	0.635004	0.76	0.5598	0.574144	0.597732		0.643004		0.5658	0.550144	0.595732	0.630004
57:59:10	0.993	1.091	0.7628	0.733144	0.763732	0.922	0.761004	0.7198	0.731144	0.695732	1.228	0.800004	0.7488	0.759144	0.752732	0.951	1.049	0.7258	1.04214	0.713732		0.702004	0.868	0.6808	0.642144	0.623732	0.631004	0.79	0.5988	0.585144	0.537732	0.706004	0.903	0.6708	0.673144	0.642732	0.619004	0.8	0.5928	0.593144	0.567732		0.618004		0.5978	0.567144	0.563732	0.610004
58:19:10	0.998	1.054	0.7818	0.702144	0.801732	0.925	0.709004	0.7398	0.701144	0.734732	1.23	0.753004	0.7688	0.729144	0.786732	0.955	1.002	0.7438	1.01614	0.749732		0.655004	0.873	0.6978	0.613144	0.658732	0.583004	0.794	0.6138	0.554144	0.570732	0.656004	0.909	0.6878	0.641144	0.676732	0.573004	0.805	0.6078	0.563144	0.601732		0.576004		0.6148	0.536144	0.600732	0.565004
58:39:10	1.013	1.042	0.7728	0.728144	0.760732	0.937	0.696004	0.7308	0.726144	0.696732	1.242	0.742004	0.7598	0.754144	0.750732	0.966	0.991004	0.7348	1.03414	0.712732		0.644004	0.888	0.6898	0.639144	0.623732	0.571004	0.808	0.6048	0.581144	0.537732	0.645004	0.923	0.6798	0.668144	0.642732	0.560004	0.819	0.5998	0.589144	0.566732		0.563004		0.6068	0.562144	0.562732	0.554004
58:59:10	0.95	1.064	0.7308	0.704144	0.784732	0.874	0.734004	0.6868	0.701144	0.724732	1.19	0.778004	0.7168	0.729144	0.777732	0.905	1.022	0.6908	1.01514	0.737732		0.680004	0.827	0.6488	0.611144	0.648732	0.608004	0.751	0.5658	0.552144	0.560732	0.682004	0.862	0.6378	0.640144	0.667732	0.598004	0.758	0.5618	0.561144	0.591732		0.595004		0.5668	0.532144	0.588732	0.588004
59:19:10	0.991	1.092	0.8178	0.713144	0.767732	0.915	0.767004	0.7778	0.710144	0.703732	1.221	0.810004	0.8048	0.737144	0.761732	0.945	1.054	0.7878	1.01814	0.717732		0.713004	0.871	0.7378	0.620144	0.630732	0.640004	0.791	0.6528	0.562144	0.543732	0.716004	0.903	0.7288	0.650144	0.649732	0.628004	0.801	0.6468	0.570144	0.574732		0.626004		0.6598	0.542144	0.567732	0.621004
59:39:10	0.898	1.042	0.7598	0.701144	0.765732	0.823	0.695004	0.7158	0.699144	0.698732	1.153	0.746004	0.7478	0.726144	0.759732	0.852	0.991004	0.7228	1.01014	0.714732		0.648004	0.781	0.6798	0.607144	0.626732	0.574004	0.708	0.5938	0.547144	0.538732	0.649004	0.813	0.6688	0.636144	0.648732	0.564004	0.713	0.5888	0.557144	0.570732		0.562004		0.5958	0.528144	0.564732	0.558004
59:59:10	0.966	1.053	0.7598	0.732144	0.809732	0.894	0.717004	0.7138	0.731144	0.744732	1.201	0.766004	0.7468	0.757144	0.808732	0.927	1.009	0.7218	1.02914	0.760732		0.670004	0.848	0.6788	0.642144	0.672732	0.596004	0.772	0.5918	0.581144	0.581732	0.670004	0.883	0.6678	0.672144	0.693732	0.586004	0.782	0.5878	0.591144	0.615732		0.583004		0.5928	0.563144	0.611732	0.578004
60:19:10	0.97	1.09	0.7538	0.703144	0.777732	0.896	0.767004	0.7068	0.701144	0.707732	1.199	0.812004	0.7408	0.728144	0.775732	0.926	1.052	0.7158	1.00714	0.724732		0.717004	0.851	0.6728	0.610144	0.637732	0.642004	0.773	0.5868	0.549144	0.549732	0.719004	0.884	0.6608	0.639144	0.660732	0.631004	0.782	0.5808	0.560144	0.581732		0.632004		0.5868	0.531144	0.577732	0.625004
60:39:10	0.914	1.091	0.7268	0.739144	0.800732	0.839	0.769004	0.6778	0.737144	0.728732	1.154	0.816004	0.7118	0.763144	0.797732	0.869	1.051	0.6878	1.02914	0.743732		0.720004	0.797	0.6448	0.650144	0.658732	0.645004	0.723	0.5598	0.590144	0.567732	0.722004	0.829	0.6328	0.679144	0.682732	0.634004	0.729	0.5568	0.598144	0.601732		0.630004		0.5618	0.571144	0.597732	0.626004
60:59:10	0.998	1.066	0.7568	0.723144	0.823732	0.921	0.735004	0.7088	0.720144	0.750732	1.221	0.786004	0.7418	0.748144	0.819732	0.951	1.022	0.7188	1.01914	0.765732		0.690004	0.879	0.6758	0.633144	0.680732	0.615004	0.8	0.5908	0.573144	0.587732	0.692004	0.911	0.6648	0.662144	0.705732	0.604004	0.811	0.5868	0.581144	0.621732		0.600004		0.5918	0.554144	0.620732	0.597004
61:19:10	0.969	1.055	0.7728	0.736144	0.794732	0.892	0.726004	0.7248	0.733144	0.719732	1.196	0.779004	0.7598	0.762144	0.790732	0.923	1.011	0.7348	1.02614	0.734732		0.682004	0.851	0.6928	0.649144	0.653732	0.607004	0.773	0.6068	0.588144	0.563732	0.684004	0.883	0.6818	0.678144	0.675732	0.597004	0.783	0.6018	0.597144	0.595732		0.584004		0.6068	0.571144	0.588732	0.586004
61:39:10	1.01	1.039	0.7918	0.758144	0.785732	0.934	0.703004	0.7418	0.752144	0.709732	1.23	0.759004	0.7788	0.786144	0.781732	0.965	0.993004	0.7528	1.04014	0.725732		0.664004	0.892	0.7108	0.673144	0.644732	0.587004	0.813	0.6228	0.609144	0.554732	0.664004	0.924	0.7008	0.701144	0.665732	0.576004	0.826	0.6178	0.619144	0.586732		0.567004		0.6238	0.596144	0.579732	0.568004
61:59:10	0.922	1.037	0.7718	0.725144	0.779732	0.845	0.701004	0.7198	0.719144	0.702732	1.159	0.757004	0.7588	0.751144	0.775732	0.876	0.991004	0.7288	1.01514	0.720732		0.661004	0.805	0.6908	0.637144	0.638732	0.585004	0.733	0.6038	0.576144	0.548732	0.661004	0.838	0.6808	0.666144	0.661732	0.574004	0.739	0.5988	0.584144	0.580732		0.563004		0.6038	0.560144	0.573732	0.567004
62:19:10	1.01	1.088	0.7528	0.706144	0.798732	0.936	0.770004	0.6998	0.698144	0.719732	1.229	0.822004	0.7398	0.731144	0.791732	0.967	1.05	0.7108	0.999144	0.737732		0.729004	0.894	0.6718	0.613144	0.655732	0.652004	0.816	0.5848	0.551144	0.563732	0.731004	0.927	0.6618	0.642144	0.677732	0.642004	0.828	0.5798	0.561144	0.597732		0.630004		0.5868	0.533144	0.591732	0.634004
62:39:10	0.98	1.078	0.7898	0.734144	0.824732	0.903	0.756004	0.7368	0.726144	0.743732	1.202	0.810004	0.7768	0.759144	0.811732	0.933	1.038	0.7478	1.01714	0.758732		0.715004	0.862	0.7088	0.642144	0.680732	0.640004	0.786	0.6208	0.581144	0.587732	0.717004	0.894	0.6998	0.673144	0.698732	0.628004	0.796	0.6148	0.591144	0.620732		0.618004		0.6218	0.564144	0.615732	0.621004
62:59:10	0.914	1.037	0.7448	0.716144	0.813732	0.837	0.705004	0.6888	0.707144	0.729732	1.148	0.765004	0.7318	0.741144	0.798732	0.867	0.993004	0.6978	1.00314	0.745732		0.669004	0.798	0.6638	0.626144	0.668732	0.593004	0.726	0.5768	0.563144	0.574732	0.669004	0.83	0.6538	0.655144	0.687732	0.582004	0.732	0.5718	0.574144	0.608732		0.565004		0.5768	0.547144	0.603732	0.573004
63:19:10	0.936	1.055	0.7698	0.716144	0.785732	0.861	0.731004	0.7138	0.706144	0.700732	1.163	0.789004	0.7568	0.740144	0.769732	0.891	1.013	0.7238	1.00314	0.718732		0.694004	0.82	0.6898	0.626144	0.640732	0.617004	0.747	0.6018	0.563144	0.549732	0.695004	0.854	0.6798	0.655144	0.660732	0.605004	0.754	0.5958	0.573144	0.581732		0.589004		0.6018	0.544144	0.576732	0.598004
63:39:10	0.993	1.059	0.7648	0.734144	0.803732	0.918	0.738004	0.7078	0.723144	0.717732	1.209	0.798004	0.7518	0.758144	0.784732	0.949	1.017	0.7178	1.01114	0.736732		0.702004	0.877	0.6848	0.645144	0.660732	0.626004	0.8	0.5968	0.582144	0.567732	0.705004	0.91	0.6748	0.674144	0.679732	0.615004	0.811	0.5918	0.591144	0.598732		0.593004		0.5968	0.564144	0.595732	0.605004
63:59:10	0.938	1.046	0.7838	0.713144	0.772732	0.863	0.721004	0.7278	0.701144	0.687732	1.163	0.785004	0.7718	0.738144	0.755732	0.892	1.002	0.7388	0.997144	0.709732		0.687004	0.823	0.7038	0.622144	0.632732	0.610004	0.751	0.6148	0.558144	0.539732	0.690004	0.856	0.6938	0.651144	0.650732	0.600004	0.757	0.6098	0.569144	0.572732		0.574004		0.6158	0.541144	0.564732	0.590004
64:19:10	0.944	1.058	0.7778	0.710144	0.785732	0.868	0.735004	0.7188	0.697144	0.705732	1.166	0.797004	0.7658	0.734144	0.770732	0.899	1.016	0.7278	0.992144	0.723732		0.701004	0.829	0.6978	0.615144	0.649732	0.622004	0.756	0.6078	0.551144	0.555732	0.704004	0.862	0.6858	0.645144	0.663732	0.613004	0.763	0.6028	0.563144	0.587732		0.592004		0.6078	0.533144	0.580732	0.604004
64:39:10	0.926	1.045	0.7668	0.718144	0.789732	0.852	0.718004	0.7058	0.705144	0.710732	1.155	0.782004	0.7538	0.742144	0.780732	0.884	1.003	0.7158	0.998144	0.730732		0.686004	0.812	0.6868	0.624144	0.657732	0.607004	0.74	0.5958	0.561144	0.559732	0.687004	0.846	0.6738	0.654144	0.669732	0.597004	0.747	0.5918	0.572144	0.593732		0.577004		0.5968	0.543144	0.587732	0.590004
64:59:10	0.994	1.05	0.7838	0.718144	0.757732	0.919	0.729004	0.7238	0.702144	0.681732	1.208	0.792004	0.7718	0.742144	0.752732	0.949	1.009	0.7338	0.997144	0.700732		0.699004	0.879	0.7058	0.626144	0.627732	0.618004	0.803	0.6128	0.562144	0.532732	0.700004	0.912	0.6918	0.655144	0.639732	0.610004	0.814	0.6088	0.572144	0.564732		0.581004		0.6148	0.544144	0.555732	0.599004
65:19:10	0.928	1.078	0.7978	0.748144	0.823732	0.85	0.764004	0.7368	0.733144	0.750732	1.15	0.826004	0.7858	0.776144	0.820732	0.879	1.04	0.7478	1.01814	0.767732		0.734004	0.813	0.7188	0.662144	0.696732	0.651004	0.741	0.6248	0.594144	0.596732	0.734004	0.844	0.7038	0.692144	0.702732	0.642004	0.748	0.6218	0.607144	0.630732		0.613004		0.6298	0.582144	0.629732	0.634004
65:39:10	0.98	1.047	0.7848	0.747144	0.827732	0.901	0.726004	0.7218	0.731144	0.751732	1.19	0.790004	0.7738	0.774144	0.821732	0.931	1.006	0.7328	1.01514	0.768732		0.698004	0.863	0.7058	0.661144	0.696732	0.617004	0.79	0.6108	0.594144	0.597732	0.697004	0.895	0.6898	0.689144	0.706732	0.608004	0.8	0.6078	0.604144	0.632732		0.575004		0.6148	0.582144	0.630732	0.599004
65:59:10	0.966	1.059	0.7498	0.715144	0.764732	0.888	0.737004	0.6838	0.697144	0.684732	1.181	0.799004	0.7368	0.739144	0.757732	0.919	1.02	0.6938	0.990144	0.702732		0.709004	0.85	0.6688	0.623144	0.631732	0.627004	0.776	0.5758	0.557144	0.538732	0.706004	0.883	0.6528	0.652144	0.645732	0.618004	0.785	0.5748	0.567144	0.570732		0.594004		0.5808	0.543144	0.563732	0.612004
66:19:10	0.949	1.028	0.7608	0.717144	0.797732	0.872	0.702004	0.6948	0.699144	0.718732	1.165	0.767004	0.7468	0.740144	0.788732	0.903	0.988004	0.7058	0.987144	0.734732		0.674004	0.833	0.6788	0.621144	0.661732	0.593004	0.76	0.5868	0.554144	0.567732	0.671004	0.867	0.6628	0.651144	0.678732	0.584004	0.769	0.5868	0.566144	0.600732		0.556004		0.5898	0.540144	0.597732	0.578004
66:39:10	0.909	1.049	0.7818	0.714144	0.782732	0.831	0.729004	0.7178	0.693144	0.701732	1.133	0.791004	0.7678	0.735144	0.773732	0.861	1.011	0.7298	0.983144	0.720732		0.701004	0.795	0.7008	0.616144	0.647732	0.620004	0.724	0.6088	0.549144	0.553732	0.698004	0.827	0.6848	0.647144	0.665732	0.610004	0.73	0.6088	0.561144	0.587732		0.584004		0.6128	0.533144	0.581732	0.605004
66:59:10	0.936	1.047	0.7678	0.730144	0.791732	0.86	0.731004	0.7018	0.709144	0.710732	1.153	0.794004	0.7518	0.751144	0.781732	0.892	1.007	0.7128	0.993144	0.728732		0.705004	0.822	0.6848	0.635144	0.656732	0.624004	0.75	0.5938	0.569144	0.562732	0.702004	0.857	0.6698	0.665144	0.672732	0.614004	0.757	0.5948	0.581144	0.595732		0.578004		0.5978	0.553144	0.589732	0.606004
67:19:10	0.967	1.067	0.7968	0.732144	0.794732	0.89	0.754004	0.7308	0.712144	0.712732	1.175	0.817004	0.7818	0.751144	0.782732	0.922	1.03	0.7428	0.995144	0.730732		0.727004	0.851	0.7148	0.640144	0.658732	0.647004	0.777	0.6228	0.575144	0.564732	0.726004	0.886	0.6998	0.668144	0.674732	0.637004	0.787	0.6218	0.586144	0.598732		0.599004		0.6268	0.557144	0.592732	0.632004
67:39:10	0.953	1.031	0.7658	0.742144	0.796732	0.874	0.706004	0.6978	0.722144	0.715732	1.163	0.772004	0.7498	0.763144	0.785732	0.905	0.990004	0.7078	1.00414	0.733732		0.680004	0.837	0.6828	0.652144	0.661732	0.600004	0.764	0.5898	0.586144	0.567732	0.677004	0.871	0.6668	0.680144	0.677732	0.590004	0.773	0.5898	0.597144	0.600732		0.556004		0.5948	0.570144	0.595732	0.585004
67:59:10	0.984	1.067	0.7848	0.724144	0.781732	0.904	0.757004	0.7178	0.703144	0.698732	1.19	0.818004	0.7698	0.744144	0.771732	0.934	1.032	0.7288	0.989144	0.719732		0.730004	0.869	0.7028	0.628144	0.646732	0.650004	0.794	0.6108	0.562144	0.553732	0.728004	0.901	0.6878	0.656144	0.662732	0.639004	0.805	0.6098	0.575144	0.586732		0.602004		0.6168	0.547144	0.579732	0.636004
68:19:10	0.922	1.065	0.7748	0.725144	0.786732	0.842	0.752004	0.7078	0.703144	0.704732	1.137	0.815004	0.7588	0.744144	0.776732	0.872	1.028	0.7188	0.988144	0.723732		0.726004	0.806	0.6928	0.628144	0.652732	0.645004	0.736	0.5988	0.564144	0.559732	0.724004	0.839	0.6768	0.658144	0.666732	0.635004	0.742	0.5998	0.577144	0.592732		0.593004		0.6058	0.548144	0.585732	0.630004
68:39:10	0.975	1.06	0.7488	0.771144	0.798732	0.895	0.745004	0.6798	0.751144	0.716732	1.178	0.808004	0.7308	0.793144	0.788732	0.925	1.021	0.6908	1.02514	0.734732		0.719004	0.859	0.6648	0.684144	0.663732	0.639004	0.785	0.5728	0.619144	0.570732	0.717004	0.891	0.6488	0.714144	0.678732	0.628004	0.796	0.5748	0.632144	0.602732		0.587004		0.5788	0.607144	0.597732	0.624004
68:59:10	0.92	1.06	0.7848	0.732144	0.765732	0.842	0.746004	0.7198	0.711144	0.682732	1.133	0.809004	0.7678	0.751144	0.755732	0.871	1.021	0.7308	0.994144	0.703732		0.721004	0.805	0.7038	0.639144	0.630732	0.641004	0.735	0.6118	0.575144	0.539732	0.719004	0.839	0.6888	0.668144	0.645732	0.630004	0.743	0.6118	0.587144	0.570732		0.586004		0.6168	0.561144	0.563732	0.625004
69:19:10	1.01	1.041	0.7968	0.746144	0.805732	0.93	0.725004	0.7308	0.726144	0.722732	1.207	0.789004	0.7808	0.766144	0.794732	0.96	0.999004	0.7428	1.00214	0.740732		0.700004	0.895	0.7148	0.658144	0.671732	0.622004	0.82	0.6218	0.597144	0.577732	0.699004	0.927	0.7008	0.686144	0.685732	0.611004	0.833	0.6218	0.607144	0.610732		0.563004		0.6288	0.583144	0.605732	0.605004
69:39:10	0.976	1.016	0.7688	0.732144	0.757732	0.894	0.692004	0.7018	0.712144	0.674732	1.179	0.759004	0.7528	0.751144	0.747732	0.925	0.975004	0.7118	0.992144	0.695732		0.668004	0.859	0.6868	0.641144	0.623732	0.589004	0.786	0.5958	0.579144	0.532732	0.665004	0.892	0.6728	0.669144	0.637732	0.578004	0.798	0.5948	0.590144	0.563732		0.534004		0.6028	0.565144	0.557732	0.575004
69:59:10	0.936	1.012	0.7728	0.740144	0.806732	0.857	0.688004	0.7068	0.718144	0.727732	1.145	0.756004	0.7568	0.760144	0.798732	0.888	0.972004	0.7178	0.997144	0.745732		0.665004	0.821	0.6918	0.651144	0.674732	0.585004	0.751	0.5998	0.590144	0.580732	0.661004	0.855	0.6768	0.680144	0.689732	0.574004	0.76	0.5998	0.600144	0.614732		0.534004		0.6078	0.575144	0.612732	0.573004
70:19:10	0.934	1.016	0.7918	0.737144	0.807732	0.854	0.697004	0.7258	0.717144	0.729732	1.14	0.762004	0.7758	0.757144	0.799732	0.885	0.977004	0.7378	0.994144	0.747732		0.674004	0.819	0.7108	0.646144	0.677732	0.595004	0.75	0.6178	0.585144	0.584732	0.670004	0.853	0.6968	0.675144	0.691732	0.582004	0.759	0.6178	0.596144	0.618732		0.542004		0.6258	0.571144	0.616732	0.581004
70:39:10	0.958	1.069	0.7608	0.737144	0.793732	0.879	0.761004	0.6948	0.716144	0.715732	1.159	0.823004	0.7438	0.755144	0.786732	0.911	1.034	0.7058	0.992144	0.734732		0.737004	0.843	0.6788	0.646144	0.664732	0.659004	0.772	0.5888	0.585144	0.572732	0.735004	0.878	0.6648	0.675144	0.677732	0.648004	0.784	0.5888	0.596144	0.605732		0.600004		0.5968	0.571144	0.602732	0.648004
70:59:10	0.961	1.046	0.7838	0.738144	0.772732	0.88	0.734004	0.7198	0.717144	0.694732	1.161	0.797004	0.7688	0.758144	0.767732	0.911	1.007	0.7318	0.994144	0.715732		0.709004	0.846	0.7048	0.649144	0.643732	0.632004	0.776	0.6148	0.587144	0.553732	0.707004	0.88	0.6908	0.677144	0.657732	0.620004	0.787	0.6138	0.599144	0.585732		0.573004		0.6208	0.575144	0.580732	0.619004
71:19:10	0.955	1.013	0.7598	0.727144	0.783732	0.875	0.693004	0.6938	0.706144	0.704732	1.156	0.760004	0.7428	0.747144	0.777732	0.906	0.973004	0.7058	0.985144	0.725732		0.670004	0.84	0.6798	0.637144	0.654732	0.592004	0.77	0.5898	0.577144	0.562732	0.666004	0.875	0.6648	0.665144	0.664732	0.581004	0.781	0.5888	0.588144	0.596732		0.535004		0.5958	0.563144	0.591732	0.581004
71:39:10	0.957	1.014	0.8108	0.722144	0.792732	0.876	0.699004	0.7478	0.700144	0.714732	1.157	0.764004	0.7958	0.741144	0.788732	0.906	0.976004	0.7618	0.979144	0.735732		0.676004	0.842	0.7338	0.627144	0.666732	0.599004	0.772	0.6418	0.566144	0.574732	0.673004	0.876	0.7208	0.656144	0.674732	0.588004	0.783	0.6418	0.578144	0.607732		0.539004		0.6508	0.553144	0.605732	0.588004
71:59:10	0.945	1.035	0.7688	0.724144	0.777732	0.865	0.724004	0.7038	0.704144	0.698732	1.145	0.786004	0.7538	0.743144	0.771732	0.895	0.997004	0.7148	0.981144	0.718732		0.700004	0.831	0.6898	0.631144	0.649732	0.624004	0.761	0.5998	0.572144	0.558732	0.698004	0.865	0.6748	0.660144	0.658732	0.610004	0.771	0.5988	0.583144	0.590732		0.562004		0.6048	0.559144	0.587732	0.611004
72:19:10	0.985	1.061	0.7808	0.747144	0.784732	0.902	0.755004	0.7158	0.727144	0.704732	1.178	0.815004	0.7658	0.766144	0.778732	0.933	1.028	0.7268	0.995144	0.726732		0.731004	0.87	0.7018	0.659144	0.656732	0.653004	0.798	0.6108	0.600144	0.563732	0.730004	0.903	0.6878	0.688144	0.663732	0.642004	0.81	0.6098	0.611144	0.597732		0.591004		0.6158	0.587144	0.595732	0.642004
72:39:10	0.967	1.032	0.7598	0.726144	0.786732	0.885	0.720004	0.6948	0.705144	0.707732	1.163	0.783004	0.7438	0.746144	0.780732	0.916	0.995004	0.7078	0.982144	0.727732		0.697004	0.853	0.6808	0.636144	0.658732	0.619004	0.782	0.5888	0.576144	0.566732	0.694004	0.886	0.6668	0.664144	0.663732	0.608004	0.793	0.5888	0.588144	0.597732		0.556004		0.5958	0.564144	0.597732	0.607004
72:59:10	0.957	1.041	0.7758	0.736144	0.790732	0.875	0.734004	0.7118	0.716144	0.710732	1.154	0.796004	0.7608	0.756144	0.782732	0.906	1.005	0.7238	0.986144	0.731732		0.710004	0.843	0.6978	0.644144	0.659732	0.632004	0.771	0.6088	0.585144	0.565732	0.709004	0.877	0.6838	0.674144	0.665732	0.621004	0.782	0.6078	0.598144	0.599732		0.564004		0.6128	0.572144	0.601732	0.620004
73:19:10	0.953	1.034	0.7438	0.726144	0.790732	0.872	0.722004	0.6778	0.706144	0.708732	1.149	0.786004	0.7268	0.745144	0.781732	0.903	0.996004	0.6888	0.979144	0.729732		0.699004	0.839	0.6638	0.633144	0.659732	0.621004	0.768	0.5738	0.574144	0.566732	0.697004	0.874	0.6488	0.663144	0.664732	0.610004	0.779	0.5738	0.586144	0.598732		0.554004		0.5778	0.559144	0.599732	0.608004
73:39:10	0.977	1.047	0.7618	0.740144	0.784732	0.894	0.737004	0.6968	0.719144	0.702732	1.169	0.798004	0.7448	0.758144	0.775732	0.924	1.012	0.7098	0.987144	0.725732		0.714004	0.863	0.6828	0.647144	0.654732	0.635004	0.791	0.5958	0.587144	0.560732	0.712004	0.896	0.6698	0.677144	0.661732	0.624004	0.802	0.5948	0.600144	0.593732		0.572004		0.5968	0.573144	0.595732	0.624004
73:59:10	0.963	1.035	0.7678	0.749144	0.800732	0.88	0.726004	0.7038	0.729144	0.719732	1.157	0.790004	0.7508	0.770144	0.789732	0.91	1	0.7168	0.996144	0.738732		0.705004	0.848	0.6898	0.662144	0.670732	0.627004	0.776	0.6008	0.602144	0.576732	0.703004	0.883	0.6768	0.692144	0.677732	0.616004	0.788	0.6018	0.616144	0.609732		0.556004		0.6028	0.589144	0.611732	0.612004
74:19:10	0.933	1.017	0.7528	0.764144	0.794732	0.851	0.704004	0.6878	0.746144	0.712732	1.132	0.770004	0.7358	0.786144	0.784732	0.881	0.979004	0.6998	1.00514	0.732732		0.683004	0.818	0.6738	0.681144	0.664732	0.604004	0.747	0.5848	0.618144	0.569732	0.680004	0.853	0.6598	0.710144	0.674732	0.594004	0.756	0.5858	0.634144	0.602732		0.536004		0.5868	0.611144	0.605732	0.590004
74:39:10	1	1.007	0.7448	0.761144	0.781732	0.917	0.692004	0.6788	0.742144	0.697732	1.185	0.760004	0.7278	0.782144	0.770732	0.947	0.970004	0.6908	1.00514	0.719732		0.672004	0.885	0.6668	0.674144	0.650732	0.592004	0.811	0.5778	0.612144	0.555732	0.668004	0.92	0.6528	0.703144	0.664732	0.582004	0.825	0.5788	0.626144	0.588732		0.527004		0.5788	0.604144	0.592732	0.579004
74:59:10	0.982	1.009	0.8088	0.734144	0.825732	0.896	0.696004	0.7458	0.714144	0.741732	1.169	0.764004	0.7928	0.753144	0.814732	0.925	0.972004	0.7608	0.983144	0.761732		0.676004	0.866	0.7338	0.644144	0.695732	0.597004	0.793	0.6428	0.584144	0.592732	0.673004	0.899	0.7198	0.673144	0.706732	0.585004	0.805	0.6438	0.598144	0.633732		0.530004		0.6478	0.574144	0.640732	0.584004
75:19:10	0.997	1.018	0.8048	0.749144	0.780732	0.909	0.709004	0.7408	0.730144	0.693732	1.181	0.775004	0.7908	0.769144	0.769732	0.94	0.982004	0.7548	0.992144	0.717732		0.689004	0.881	0.7288	0.663144	0.648732	0.610004	0.807	0.6368	0.603144	0.550732	0.686004	0.914	0.7158	0.692144	0.662732	0.601004	0.821	0.6378	0.616144	0.588732		0.539004		0.6418	0.592144	0.591732	0.597004
75:39:10	0.989	1.036	0.8098	0.733144	0.790732	0.902	0.726004	0.7448	0.712144	0.707732	1.176	0.790004	0.7958	0.753144	0.783732	0.933	1.001	0.7588	0.983144	0.730732		0.706004	0.873	0.7338	0.643144	0.661732	0.626004	0.798	0.6418	0.582144	0.560732	0.702004	0.907	0.7208	0.672144	0.676732	0.615004	0.812	0.6428	0.597144	0.600732		0.558004		0.6458	0.572144	0.606732	0.613004
75:59:10	0.935	1.019	0.7868	0.768144	0.810732	0.85	0.711004	0.7208	0.748144	0.728732	1.131	0.778004	0.7708	0.791144	0.802732	0.882	0.983004	0.7358	1.00314	0.749732		0.692004	0.82	0.7108	0.685144	0.683732	0.612004	0.746	0.6198	0.623144	0.581732	0.689004	0.855	0.6968	0.713144	0.695732	0.603004	0.757	0.6218	0.639144	0.623732		0.539004		0.6238	0.614144	0.629732	0.597004
76:19:10	0.978	1.044	0.7608	0.730144	0.776732	0.893	0.738004	0.6948	0.707144	0.689732	1.164	0.802004	0.7438	0.750144	0.766732	0.926	1.009	0.7098	0.979144	0.713732		0.719004	0.863	0.6838	0.637144	0.644732	0.638004	0.787	0.5918	0.574144	0.548732	0.716004	0.899	0.6698	0.666144	0.659732	0.629004	0.801	0.5948	0.591144	0.584732		0.565004		0.5958	0.564144	0.589732	0.625004
76:39:10	0.954	1.008	0.7918	0.744144	0.780732	0.869	0.693004	0.7278	0.723144	0.696732	1.143	0.764004	0.7758	0.763144	0.772732	0.901	0.970004	0.7408	0.987144	0.718732		0.674004	0.839	0.7158	0.652144	0.650732	0.594004	0.763	0.6248	0.590144	0.553732	0.671004	0.875	0.7028	0.682144	0.664732	0.585004	0.776	0.6258	0.606144	0.589732		0.526004		0.6268	0.580144	0.596732	0.583004
76:59:10	0.991	1.053	0.7638	0.768144	0.800732	0.903	0.747004	0.6978	0.748144	0.717732	1.174	0.811004	0.7468	0.790144	0.792732	0.935	1.02	0.7108	1.00314	0.738732		0.728004	0.876	0.6878	0.684144	0.673732	0.648004	0.798	0.5968	0.620144	0.575732	0.726004	0.911	0.6738	0.713144	0.683732	0.639004	0.813	0.5988	0.639144	0.611732		0.572004		0.5998	0.613144	0.620732	0.634004
77:19:10	0.961	1.07	0.7898	0.751144	0.797732	0.874	0.766004	0.7238	0.729144	0.713732	1.149	0.829004	0.7738	0.771144	0.789732	0.907	1.038	0.7388	0.991144	0.734732		0.747004	0.847	0.7148	0.664144	0.668732	0.667004	0.769	0.6218	0.599144	0.570732	0.746004	0.882	0.7008	0.692144	0.679732	0.658004	0.782	0.6238	0.618144	0.606732		0.587004		0.6248	0.592144	0.616732	0.656004
77:39:10	0.948	1.007	0.7728	0.724144	0.807732	0.861	0.691004	0.7068	0.700144	0.722732	1.136	0.763004	0.7568	0.742144	0.797732	0.892	0.968004	0.7208	0.972144	0.741732		0.671004	0.833	0.6978	0.629144	0.677732	0.590004	0.755	0.6038	0.566144	0.580732	0.669004	0.869	0.6838	0.658144	0.684732	0.583004	0.767	0.6068	0.584144	0.616732		0.521004		0.6068	0.556144	0.625732	0.581004
77:59:10	0.989	1.035	0.7508	0.724144	0.788732	0.902	0.727004	0.6838	0.700144	0.701732	1.171	0.792004	0.7338	0.743144	0.778732	0.935	1.001	0.6968	0.969144	0.722732		0.707004	0.876	0.6728	0.628144	0.656732	0.626004	0.795	0.5818	0.563144	0.563732	0.705004	0.911	0.6588	0.657144	0.665732	0.618004	0.809	0.5858	0.582144	0.596732		0.554004		0.5838	0.552144	0.604732	0.615004
78:19:10	1	1.035	0.7708	0.751144	0.781732	0.911	0.727004	0.7038	0.729144	0.696732	1.18	0.792004	0.7528	0.771144	0.774732	0.942	1	0.7188	0.989144	0.717732		0.708004	0.886	0.6948	0.661144	0.648732	0.626004	0.804	0.6028	0.599144	0.556732	0.706004	0.92	0.6808	0.692144	0.660732	0.618004	0.819	0.6078	0.617144	0.590732		0.554004		0.6048	0.589144	0.596732	0.616004
78:39:10	0.956	1.003	0.7448	0.744144	0.782732	0.868	0.691004	0.6758	0.722144	0.698732	1.145	0.761004	0.7258	0.764144	0.777732	0.901	0.967004	0.6888	0.983144	0.721732		0.671004	0.843	0.6658	0.656144	0.649732	0.589004	0.76	0.5738	0.592144	0.558732	0.669004	0.878	0.6528	0.685144	0.661732	0.581004	0.773	0.5788	0.611144	0.592732		0.522004		0.5748	0.583144	0.598732	0.581004
78:59:10	0.968	1.042	0.8008	0.749144	0.792732	0.88	0.736004	0.7348	0.726144	0.707732	1.151	0.800004	0.7848	0.769144	0.784732	0.913	1.01	0.7508	0.987144	0.728732		0.717004	0.855	0.7278	0.661144	0.656732	0.633004	0.771	0.6328	0.594144	0.567732	0.714004	0.889	0.7148	0.690144	0.669732	0.626004	0.785	0.6378	0.615144	0.601732		0.562004		0.6358	0.588144	0.606732	0.624004
79:19:10	0.997	1.05	0.7608	0.739144	0.824732	0.906	0.744004	0.6928	0.715144	0.737732	1.176	0.811004	0.7448	0.757144	0.812732	0.938	1.017	0.7068	0.978144	0.755732		0.725004	0.883	0.6848	0.645144	0.684732	0.642004	0.798	0.5898	0.578144	0.595732	0.724004	0.916	0.6718	0.674144	0.701732	0.635004	0.813	0.5958	0.598144	0.631732		0.563004		0.5938	0.570144	0.638732	0.632004
79:39:10	0.974	1.038	0.7838	0.721144	0.782732	0.883	0.729004	0.7158	0.696144	0.695732	1.157	0.795004	0.7668	0.739144	0.773732	0.915	1.004	0.7308	0.965144	0.717732		0.710004	0.86	0.7088	0.624144	0.647732	0.626004	0.775	0.6128	0.556144	0.556732	0.709004	0.894	0.6948	0.652144	0.663732	0.619004	0.79	0.6188	0.576144	0.591732		0.552004		0.6178	0.546144	0.595732	0.618004
79:59:10	0.985	1.055	0.7968	0.729144	0.817732	0.892	0.748004	0.7298	0.705144	0.730732	1.165	0.812004	0.7808	0.747144	0.807732	0.923	1.023	0.7448	0.969144	0.751732		0.730004	0.869	0.7228	0.634144	0.685732	0.644004	0.784	0.6238	0.568144	0.590732	0.728004	0.903	0.7088	0.663144	0.699732	0.636004	0.798	0.6298	0.587144	0.626732		0.569004		0.6308	0.557144	0.634732	0.637004
80:19:10	0.97	1.066	0.7988	0.742144	0.813732	0.878	0.759004	0.7308	0.718144	0.724732	1.153	0.824004	0.7818	0.761144	0.802732	0.911	1.034	0.7468	0.980144	0.746732		0.742004	0.855	0.7248	0.650144	0.679732	0.656004	0.769	0.6258	0.582144	0.582732	0.741004	0.89	0.7108	0.680144	0.694732	0.648004	0.782	0.6328	0.603144	0.621732		0.576004		0.6338	0.574144	0.627732	0.651004
80:39:10	0.981	1.066	0.7458	0.726144	0.781732	0.889	0.757004	0.6758	0.700144	0.693732	1.161	0.823004	0.7278	0.744144	0.770732	0.921	1.033	0.6888	0.967144	0.714732		0.740004	0.866	0.6678	0.630144	0.648732	0.653004	0.778	0.5708	0.562144	0.553732	0.739004	0.901	0.6548	0.659144	0.663732	0.645004	0.793	0.5778	0.583144	0.589732		0.574004		0.5778	0.552144	0.592732	0.649004
80:59:10	0.964	1.05	0.8118	0.749144	0.786732	0.872	0.738004	0.7448	0.725144	0.700732	1.145	0.806004	0.7958	0.768144	0.778732	0.903	1.016	0.7598	0.983144	0.722732		0.722004	0.85	0.7388	0.659144	0.656732	0.635004	0.762	0.6388	0.592144	0.559732	0.721004	0.884	0.7248	0.687144	0.672732	0.627004	0.775	0.6448	0.611144	0.596732		0.555004		0.6478	0.584144	0.598732	0.630004
81:19:10	0.959	1.04	0.7898	0.765144	0.795732	0.867	0.729004	0.7228	0.740144	0.706732	1.141	0.796004	0.7738	0.785144	0.784732	0.899	1.006	0.7368	0.994144	0.728732		0.713004	0.845	0.7168	0.678144	0.663732	0.625004	0.755	0.6158	0.608144	0.565732	0.711004	0.881	0.7028	0.708144	0.680732	0.617004	0.767	0.6228	0.631144	0.603732		0.550004		0.6248	0.605144	0.604732	0.621004
81:39:10	0.974	1.054	0.7738	0.725144	0.787732	0.882	0.746004	0.7038	0.697144	0.697732	1.153	0.812004	0.7558	0.743144	0.776732	0.915	1.023	0.7178	0.965144	0.720732		0.731004	0.861	0.6968	0.627144	0.654732	0.643004	0.769	0.5968	0.556144	0.555732	0.729004	0.897	0.6838	0.656144	0.672732	0.635004	0.783	0.6048	0.577144	0.593732		0.564004		0.6068	0.550144	0.594732	0.640004
81:59:10	1.014	1.019	0.7758	0.764144	0.795732	0.919	0.706004	0.7078	0.740144	0.709732	1.186	0.778004	0.7588	0.785144	0.788732	0.951	0.984004	0.7208	0.992144	0.730732		0.690004	0.901	0.7018	0.675144	0.667732	0.600004	0.808	0.6008	0.604144	0.566732	0.689004	0.936	0.6878	0.705144	0.684732	0.594004	0.824	0.6078	0.627144	0.605732		0.524004		0.6108	0.602144	0.609732	0.596004
82:19:10	0.934	1.009	0.7948	0.732144	0.808732	0.841	0.696004	0.7258	0.704144	0.718732	1.121	0.770004	0.7778	0.750144	0.798732	0.875	0.974004	0.7398	0.968144	0.739732		0.682004	0.821	0.7208	0.634144	0.678732	0.591004	0.732	0.6178	0.561144	0.575732	0.679004	0.857	0.7078	0.663144	0.694732	0.585004	0.741	0.6248	0.583144	0.615732		0.520004		0.6288	0.555144	0.621732	0.589004
82:39:10	0.985	1.014	0.7788	0.743144	0.797732	0.891	0.702004	0.7098	0.716144	0.706732	1.158	0.774004	0.7628	0.760144	0.786732	0.923	0.981004	0.7238	0.974144	0.727732		0.688004	0.871	0.7048	0.646144	0.665732	0.596004	0.778	0.6008	0.572144	0.563732	0.685004	0.907	0.6908	0.676144	0.682732	0.590004	0.791	0.6078	0.596144	0.601732		0.524004		0.6138	0.568144	0.608732	0.592004
82:59:10	0.944	1.026	0.7698	0.735144	0.794732	0.851	0.718004	0.6988	0.707144	0.705732	1.125	0.788004	0.7508	0.753144	0.786732	0.882	0.994004	0.7138	0.970144	0.727732		0.704004	0.83	0.6938	0.638144	0.664732	0.613004	0.739	0.5888	0.567144	0.561732	0.702004	0.865	0.6798	0.667144	0.682732	0.608004	0.749	0.5978	0.588144	0.600732		0.534004		0.6008	0.561144	0.607732	0.610004
83:19:10	0.987	1.019	0.7958	0.758144	0.791732	0.892	0.708004	0.7278	0.732144	0.702732	1.161	0.780004	0.7808	0.778144	0.784732	0.925	0.985004	0.7418	0.987144	0.725732		0.693004	0.873	0.7218	0.667144	0.662732	0.601004	0.778	0.6168	0.593144	0.558732	0.690004	0.909	0.7098	0.697144	0.679732	0.594004	0.791	0.6248	0.617144	0.597732		0.528004		0.6308	0.591144	0.603732	0.600004
83:39:10	0.987	1.012	0.7898	0.730144	0.801732	0.892	0.702004	0.7208	0.701144	0.710732	1.162	0.774004	0.7728	0.748144	0.792732	0.924	0.978004	0.7358	0.965144	0.733732		0.689004	0.874	0.7158	0.632144	0.672732	0.594004	0.778	0.6098	0.559144	0.567732	0.686004	0.909	0.7028	0.662144	0.689732	0.589004	0.791	0.6188	0.580144	0.606732		0.519004		0.6248	0.553144	0.613732	0.592004
83:59:10	0.984	1.025	0.7568	0.747144	0.794732	0.888	0.717004	0.6848	0.721144	0.701732	1.159	0.787004	0.7388	0.768144	0.785732	0.92	0.993004	0.6998	0.977144	0.726732		0.702004	0.871	0.6798	0.656144	0.664732	0.608004	0.776	0.5758	0.584144	0.557732	0.701004	0.906	0.6678	0.686144	0.680732	0.602004	0.788	0.5848	0.606144	0.597732		0.533004		0.5888	0.579144	0.604732	0.607004
84:19:10	0.954	1.01	0.7768	0.746144	0.796732	0.86	0.699004	0.7058	0.719144	0.706732	1.134	0.772004	0.7588	0.766144	0.788732	0.892	0.976004	0.7218	0.976144	0.728732		0.686004	0.841	0.7018	0.652144	0.669732	0.591004	0.746	0.5948	0.576144	0.563732	0.684004	0.877	0.6888	0.682144	0.684732	0.586004	0.756	0.6048	0.600144	0.602732		0.516004		0.6098	0.573144	0.608732	0.592004
84:39:10	0.938	1.004	0.8048	0.757144	0.802732	0.845	0.692004	0.7348	0.730144	0.711732	1.119	0.767004	0.7868	0.777144	0.793732	0.876	0.971004	0.7508	0.982144	0.734732		0.678004	0.824	0.7318	0.668144	0.673732	0.582004	0.73	0.6228	0.595144	0.564732	0.676004	0.861	0.7188	0.697144	0.687732	0.576004	0.739	0.6338	0.617144	0.606732		0.509004		0.6398	0.594144	0.611732	0.583004
84:59:10	0.969	1.057	0.7668	0.758144	0.804732	0.874	0.750004	0.6948	0.731144	0.712732	1.144	0.818004	0.7498	0.776144	0.793732	0.905	1.029	0.7108	0.982144	0.733732		0.738004	0.855	0.6918	0.667144	0.675732	0.642004	0.758	0.5828	0.591144	0.566732	0.735004	0.891	0.6788	0.696144	0.686732	0.636004	0.769	0.5928	0.614144	0.607732		0.561004		0.5988	0.592144	0.614732	0.647004
85:19:10	0.927	1.062	0.7668	0.738144	0.798732	0.834	0.754004	0.6938	0.707144	0.704732	1.109	0.823004	0.7478	0.756144	0.787732	0.866	1.034	0.7108	0.968144	0.726732		0.742004	0.815	0.6908	0.642144	0.667732	0.646004	0.719	0.5808	0.567144	0.559732	0.741004	0.851	0.6778	0.671144	0.678732	0.639004	0.727	0.5928	0.589144	0.598732		0.560004		0.5968	0.565144	0.607732	0.652004
85:39:10	0.986	1.052	0.7858	0.770144	0.796732	0.891	0.740004	0.7148	0.743144	0.704732	1.159	0.809004	0.7678	0.791144	0.786732	0.923	1.022	0.7318	0.990144	0.725732		0.728004	0.874	0.7128	0.684144	0.666732	0.631004	0.774	0.6008	0.607144	0.557732	0.727004	0.911	0.6988	0.714144	0.676732	0.625004	0.786	0.6118	0.630144	0.597732		0.531004		0.6188	0.609144	0.605732	0.638004
85:59:10	0.967	1.057	0.7828	0.741144	0.781732	0.871	0.744004	0.7108	0.710144	0.688732	1.143	0.814004	0.7648	0.759144	0.772732	0.903	1.028	0.7268	0.971144	0.712732		0.733004	0.854	0.7098	0.646144	0.651732	0.635004	0.755	0.5968	0.569144	0.542732	0.732004	0.891	0.6958	0.675144	0.662732	0.628004	0.767	0.6088	0.591144	0.581732		0.516004		0.6158	0.569144	0.587732	0.642004
86:19:10	0.995	1.01	0.7498	0.741144	0.788732	0.896	0.694004	0.6748	0.710144	0.694732	1.165	0.770004	0.7308	0.758144	0.777732	0.927	0.977004	0.6918	0.969144	0.717732		0.683004	0.881	0.6718	0.644144	0.659732	0.584004	0.78	0.5588	0.563144	0.548732	0.681004	0.916	0.6588	0.673144	0.669732	0.578004	0.793	0.5718	0.587144	0.587732		0.494004		0.5788	0.564144	0.594732	0.590004
86:39:10	0.939	1.013	0.7688	0.749144	0.775732	0.843	0.699004	0.6958	0.719144	0.679732	1.118	0.775004	0.7498	0.768144	0.764732	0.875	0.982004	0.7128	0.975144	0.703732		0.688004	0.826	0.6948	0.657144	0.643732	0.589004	0.726	0.5828	0.578144	0.531732	0.685004	0.862	0.6818	0.686144	0.654732	0.580004	0.734	0.5948	0.601144	0.570732		0.505004		0.6008	0.577144	0.577732	0.596004
86:59:10	0.994	1.052	0.7868	0.793144	0.801732	0.895	0.742004	0.7148	0.764144	0.703732	1.163	0.811004	0.7678	0.812144	0.788732	0.925	1.026	0.7318	1.00514	0.728732		0.732004	0.881	0.7148	0.706144	0.673732	0.633004	0.778	0.5998	0.627144	0.558732	0.730004	0.915	0.7018	0.736144	0.683732	0.626004	0.79	0.6118	0.651144	0.598732		0.531004		0.6218	0.634144	0.607732	0.640004
87:19:10	0.98	1.068	0.8078	0.739144	0.776732	0.881	0.760004	0.7358	0.706144	0.679732	1.153	0.829004	0.7908	0.757144	0.765732	0.914	1.043	0.7528	0.967144	0.705732		0.751004	0.866	0.7368	0.642144	0.647732	0.651004	0.763	0.6208	0.562144	0.533732	0.750004	0.902	0.7238	0.671144	0.658732	0.644004	0.775	0.6318	0.584144	0.572732		0.561004		0.6438	0.563144	0.579732	0.659004
87:39:10	0.949	1.04	0.7928	0.728144	0.788732	0.852	0.723004	0.7188	0.693144	0.693732	1.126	0.797004	0.7738	0.744144	0.777732	0.884	1.009	0.7358	0.957144	0.716732		0.713004	0.835	0.7198	0.626144	0.657732	0.613004	0.732	0.6028	0.541144	0.547732	0.713004	0.872	0.7068	0.654144	0.672732	0.607004	0.743	0.6148	0.565144	0.585732		0.490004		0.6258	0.539144	0.593732	0.620004
87:59:10	1.004	1.008	0.7788	0.726144	0.811732	0.905	0.691004	0.7048	0.691144	0.716732	1.17	0.770004	0.7618	0.740144	0.799732	0.936	0.976004	0.7208	0.953144	0.736732		0.681004	0.892	0.7058	0.621144	0.672732	0.579004	0.785	0.5878	0.533144	0.569732	0.679004	0.927	0.6928	0.650144	0.694732	0.573004	0.798	0.5998	0.560144	0.608732		0.502004		0.6118	0.530144	0.619732	0.588004
88:19:10	0.998	1.053	0.7758	0.754144	0.808732	0.898	0.740004	0.7008	0.724144	0.712732	1.165	0.811004	0.7568	0.771144	0.797732	0.929	1.027	0.7178	0.976144	0.733732		0.732004	0.885	0.7018	0.659144	0.669732	0.629004	0.777	0.5828	0.573144	0.565732	0.730004	0.92	0.6878	0.690144	0.693732	0.622004	0.791	0.5948	0.601144	0.604732		0.545004		0.6058	0.575144	0.614732	0.639004
88:39:10	0.973	1.056	0.7648	0.738144	0.820732	0.872	0.744004	0.6888	0.705144	0.727732	1.145	0.814004	0.7448	0.754144	0.810732	0.902	1.03	0.7058	0.963144	0.746732		0.736004	0.86	0.6888	0.640144	0.686732	0.632004	0.753	0.5708	0.556144	0.580732	0.735004	0.895	0.6758	0.669144	0.708732	0.625004	0.765	0.5838	0.580144	0.619732		0.547004		0.5938	0.555144	0.632732	0.642004
88:59:10	0.929	1.067	0.7838	0.760144	0.808732	0.83	0.752004	0.7098	0.731144	0.713732	1.109	0.823004	0.7648	0.779144	0.797732	0.862	1.041	0.7268	0.979144	0.732732		0.745004	0.816	0.7108	0.671144	0.676732	0.640004	0.71	0.5908	0.588144	0.567732	0.744004	0.852	0.6968	0.700144	0.695732	0.634004	0.719	0.6028	0.612144	0.604732		0.558004		0.6148	0.589144	0.617732	0.652004
89:19:10	0.935	1.007	0.7868	0.750144	0.785732	0.839	0.687004	0.7118	0.717144	0.687732	1.114	0.767004	0.7688	0.766144	0.774732	0.872	0.975004	0.7288	0.970144	0.709732		0.679004	0.823	0.7138	0.654144	0.650732	0.572004	0.715	0.5938	0.569144	0.539732	0.676004	0.862	0.7008	0.683144	0.667732	0.567004	0.726	0.6058	0.592144	0.577732		0.495004		0.6188	0.570144	0.588732	0.581004
89:39:10	0.997	1.037	0.7878	0.746144	0.798732	0.896	0.720004	0.7128	0.714144	0.700732	1.16	0.794004	0.7688	0.763144	0.787732	0.927	1.009	0.7298	0.968144	0.722732		0.714004	0.884	0.7148	0.651144	0.664732	0.607004	0.773	0.5928	0.568144	0.552732	0.711004	0.921	0.7008	0.680144	0.680732	0.600004	0.787	0.6048	0.590144	0.589732		0.529004		0.6188	0.568144	0.601732	0.618004
89:59:10	0.952	1.056	0.7838	0.748144	0.813732	0.853	0.742004	0.7088	0.716144	0.718732	1.126	0.813004	0.7658	0.765144	0.803732	0.884	1.031	0.7248	0.969144	0.738732		0.736004	0.84	0.7108	0.653144	0.682732	0.629004	0.73	0.5888	0.569144	0.570732	0.733004	0.877	0.6968	0.682144	0.699732	0.622004	0.741	0.5998	0.590144	0.606732		0.545004		0.6138	0.569144	0.621732	0.640004
90:19:10	0.967	1.013	0.7708	0.758144	0.829732	0.867	0.697004	0.6938	0.726144	0.734732	1.138	0.775004	0.7508	0.776144	0.818732	0.898	0.983004	0.7108	0.976144	0.752732		0.689004	0.854	0.6948	0.668144	0.700732	0.582004	0.742	0.5718	0.586144	0.586732	0.687004	0.891	0.6808	0.697144	0.716732	0.576004	0.753	0.5838	0.607144	0.623732		0.502004		0.5968	0.589144	0.640732	0.591004
90:39:10	0.978	1.071	0.7838	0.736144	0.815732	0.877	0.759004	0.7088	0.700144	0.718732	1.147	0.829004	0.7648	0.752144	0.804732	0.909	1.048	0.7268	0.961144	0.737732		0.754004	0.867	0.7118	0.637144	0.683732	0.646004	0.753	0.5878	0.550144	0.570732	0.752004	0.903	0.6978	0.666144	0.700732	0.640004	0.766	0.5998	0.572144	0.608732		0.564004		0.6128	0.552144	0.620732	0.660004
90:59:10	0.981	1.062	0.7618	0.752144	0.797732	0.88	0.748004	0.6848	0.718144	0.696732	1.15	0.818004	0.7418	0.769144	0.785732	0.911	1.037	0.7018	0.972144	0.718732		0.742004	0.869	0.6858	0.656144	0.662732	0.633004	0.754	0.5638	0.571144	0.549732	0.741004	0.905	0.6718	0.687144	0.678732	0.628004	0.767	0.5758	0.593144	0.585732		0.551004		0.5878	0.575144	0.597732	0.646004
91:19:10	1.014	1.073	0.7788	0.735144	0.827732	0.911	0.760004	0.7038	0.700144	0.730732	1.174	0.830004	0.7598	0.751144	0.814732	0.941	1.05	0.7208	0.960144	0.748732		0.755004	0.903	0.7058	0.637144	0.695732	0.646004	0.785	0.5828	0.548144	0.580732	0.754004	0.939	0.6918	0.666144	0.711732	0.641004	0.8	0.5938	0.572144	0.617732		0.568004		0.6078	0.551144	0.631732	0.661004
91:39:10	0.963	1.05	0.7978	0.754144	0.792732	0.862	0.730004	0.7228	0.721144	0.692732	1.136	0.805004	0.7808	0.773144	0.781732	0.894	1.022	0.7408	0.971144	0.715732		0.724004	0.851	0.7278	0.661144	0.658732	0.613004	0.735	0.6008	0.578144	0.543732	0.723004	0.889	0.7138	0.692144	0.673732	0.609004	0.747	0.6138	0.598144	0.580732		0.543004		0.6278	0.581144	0.592732	0.630004
91:59:10	0.983	1.042	0.7878	0.742144	0.805732	0.881	0.722004	0.7118	0.705144	0.708732	1.15	0.797004	0.7688	0.758144	0.794732	0.912	1.016	0.7288	0.964144	0.728732		0.717004	0.871	0.7148	0.644144	0.673732	0.604004	0.753	0.5898	0.552144	0.557732	0.715004	0.908	0.7008	0.674144	0.689732	0.602004	0.766	0.6018	0.577144	0.594732		0.523004		0.6168	0.558144	0.607732	0.617004
92:19:10	0.94	1.033	0.7688	0.748144	0.810732	0.839	0.713004	0.6908	0.714144	0.712732	1.113	0.789004	0.7508	0.765144	0.797732	0.871	1.006	0.7068	0.967144	0.732732		0.707004	0.828	0.6938	0.654144	0.679732	0.595004	0.711	0.5698	0.569144	0.561732	0.705004	0.865	0.6798	0.683144	0.692732	0.591004	0.721	0.5818	0.589144	0.598732		0.518004		0.5978	0.572144	0.612732	0.608004
92:39:10	0.965	1.009	0.8118	0.737144	0.806732	0.864	0.690004	0.7358	0.700144	0.706732	1.134	0.770004	0.7938	0.754144	0.792732	0.897	0.981004	0.7538	0.961144	0.726732		0.683004	0.853	0.7408	0.639144	0.673732	0.570004	0.734	0.6128	0.553144	0.557732	0.681004	0.891	0.7278	0.668144	0.686732	0.566004	0.747	0.6248	0.575144	0.592732		0.498004		0.6438	0.556144	0.606732	0.582004
92:59:10	0.979	1.038	0.7988	0.760144	0.792732	0.875	0.719004	0.7218	0.726144	0.689732	1.143	0.794004	0.7788	0.780144	0.778732	0.904	1.014	0.7388	0.973144	0.712732		0.713004	0.867	0.7258	0.671144	0.657732	0.601004	0.747	0.5968	0.586144	0.539732	0.710004	0.902	0.7118	0.702144	0.670732	0.596004	0.76	0.6098	0.608144	0.574732		0.526004		0.6278	0.593144	0.589732	0.615004
93:19:10	0.982	1.058	0.7688	0.760144	0.785732	0.877	0.741004	0.6888	0.726144	0.683732	1.148	0.812004	0.7478	0.779144	0.773732	0.907	1.037	0.7048	0.973144	0.708732		0.737004	0.869	0.6908	0.671144	0.651732	0.622004	0.748	0.5648	0.585144	0.533732	0.733004	0.905	0.6768	0.701144	0.664732	0.619004	0.761	0.5768	0.607144	0.569732		0.546004		0.5928	0.594144	0.581732	0.638004
93:39:10	0.981	1.058	0.7878	0.747144	0.798732	0.875	0.741004	0.7108	0.710144	0.696732	1.149	0.814004	0.7678	0.765144	0.786732	0.908	1.036	0.7278	0.966144	0.721732		0.736004	0.868	0.7138	0.654144	0.664732	0.621004	0.746	0.5868	0.567144	0.544732	0.735004	0.905	0.7008	0.683144	0.678732	0.619004	0.759	0.5988	0.589144	0.583732		0.544004		0.6148	0.577144	0.597732	0.638004
93:59:10	1.006	1.066	0.7808	0.753144	0.788732	0.898	0.745004	0.7028	0.716144	0.685732	1.167	0.818004	0.7608	0.772144	0.777732	0.928	1.044	0.7198	0.971144	0.710732		0.742004	0.892	0.7058	0.659144	0.652732	0.625004	0.768	0.5778	0.571144	0.531732	0.741004	0.928	0.6928	0.690144	0.667732	0.622004	0.782	0.5898	0.594144	0.569732		0.550004		0.6068	0.584144	0.585732	0.643004
94:19:10	1.005	1.073	0.7758	0.746144	0.806732	0.897	0.753004	0.6968	0.708144	0.703732	1.168	0.826004	0.7558	0.763144	0.794732	0.928	1.052	0.7138	0.965144	0.725732		0.749004	0.891	0.6998	0.647144	0.669732	0.633004	0.766	0.5708	0.554144	0.551732	0.748004	0.929	0.6868	0.677144	0.685732	0.630004	0.781	0.5838	0.578144	0.587732		0.559004		0.6008	0.563144	0.605732	0.652004
94:39:10	0.989	1.039	0.8038	0.764144	0.793732	0.881	0.713004	0.7278	0.729144	0.692732	1.155	0.791004	0.7858	0.783144	0.783732	0.912	1.013	0.7438	0.975144	0.714732		0.710004	0.876	0.7318	0.674144	0.655732	0.592004	0.752	0.6008	0.587144	0.539732	0.708004	0.913	0.7188	0.705144	0.672732	0.591004	0.766	0.6128	0.609144	0.575732		0.513004		0.6338	0.595144	0.591732	0.607004
94:59:10	0.984	1.043	0.8148	0.735144	0.787732	0.877	0.719004	0.7378	0.695144	0.686732	1.15	0.795004	0.7978	0.751144	0.778732	0.908	1.019	0.7548	0.957144	0.709732		0.715004	0.87	0.7418	0.633144	0.646732	0.598004	0.745	0.6108	0.539144	0.532732	0.713004	0.908	0.7308	0.663144	0.666732	0.594004	0.758	0.6228	0.563144	0.568732		0.525004		0.6458	0.546144	0.584732	0.614004
95:19:10	0.967	1.05	0.7698	0.741144	0.805732	0.861	0.726004	0.6888	0.702144	0.705732	1.136	0.803004	0.7488	0.756144	0.795732	0.893	1.027	0.7048	0.960144	0.726732		0.723004	0.855	0.6908	0.639144	0.668732	0.603004	0.73	0.5588	0.547144	0.551732	0.720004	0.893	0.6788	0.670144	0.687732	0.599004	0.743	0.5708	0.570144	0.589732		0.531004		0.5918	0.555144	0.605732	0.622004
95:39:10	0.954	1.065	0.7828	0.740144	0.792732	0.85	0.744004	0.7048	0.701144	0.688732	1.126	0.819004	0.7638	0.755144	0.780732	0.883	1.046	0.7198	0.959144	0.711732		0.742004	0.842	0.7068	0.638144	0.652732	0.622004	0.718	0.5758	0.546144	0.530732	0.740004	0.881	0.6958	0.669144	0.667732	0.619004	0.73	0.5878	0.568144	0.568732		0.549004		0.6088	0.552144	0.585732	0.642004
95:59:10	0.995	1.052	0.7758	0.747144	0.784732	0.888	0.727004	0.6968	0.708144	0.679732	1.157	0.804004	0.7568	0.763144	0.772732	0.918	1.03	0.7138	0.963144	0.703732		0.725004	0.883	0.6998	0.649144	0.644732	0.604004	0.755	0.5678	0.559144	0.524732	0.722004	0.92	0.6868	0.679144	0.659732	0.602004	0.77	0.5798	0.580144	0.561732		0.533004		0.6008	0.566144	0.576732	0.624004
[truncated: 33 more columns]

## Sheet: Fig 3C
Fig	3C
Log10 (stressed/unstressed)
Outliers removed using ROUT (Q=10%)	0.5 mM EDTA				2 mM EDTA				4 mM EDTA
	R2	R3	R4	R5	R2	R3	R4	R5	R2	R3	R4	R5
wt	-0.394711	-0.18234	-0.636179	-0.268845	OUTLIER	-0.828065	-1.13734	-0.414973	-2.78311	-2.16386	-2.69322	-2.92082
ΔbspD	-1.4693	-1.8807	-1.59176	-0.238882	-1.81608	-1.98621	-1.69897	-2.18966	-3.83727	-3.57124	-5.34872	OUTLIER
ΔbspD Rescue	-0.132626	-0.234083	-0.385351	-0.198834	-0.831596	-0.917813	OUTLIER	-0.158717	-2.70357	OUTLIER	-2.61979	-2.26859
Stats for 0.5mM EDTA										Stats for 2mM EDTA										Stats for 4mM EDTA
ANOVA summary										ANOVA summary										ANOVA summary
F	6.912									F	16.63									F	8.93
P value	0.0152									P value	0.0022									P value	0.0118
P value summary	*									P value summary	**									P value summary	*
Significant diff. among means (P < 0.05)?	Yes									Significant diff. among means (P < 0.05)?	Yes									Significant diff. among means (P < 0.05)?	Yes
R squared	0.6057									R squared	0.8261									R squared	0.7184
Brown-Forsythe test										Brown-Forsythe test										Brown-Forsythe test
F (DFn, DFd)	1.280 (2, 9)									F (DFn, DFd)	0.1458 (2, 7)									F (DFn, DFd)	0.8081 (2, 7)
P value	0.3242									P value	0.8669									P value	0.4833
P value summary	ns									P value summary	ns									P value summary	ns
Are SDs significantly different (P < 0.05)?	No									Are SDs significantly different (P < 0.05)?	No									Are SDs significantly different (P < 0.05)?	No
Bartlett's test										Bartlett's test										Bartlett's test
Bartlett's statistic (corrected)	8.902									Bartlett's statistic (corrected)										Bartlett's statistic (corrected)
P value	0.0117									P value										P value
P value summary	*									P value summary										P value summary
Are SDs significantly different (P < 0.05)?	Yes									Are SDs significantly different (P < 0.05)?										Are SDs significantly different (P < 0.05)?
ANOVA table	SS	DF	MS	F (DFn, DFd)	P value					ANOVA table	SS	DF	MS	F (DFn, DFd)	P value					ANOVA table	SS	DF	MS	F (DFn, DFd)	P value
Treatment (between columns)	2.654	2	1.327	F (2, 9) = 6.912	P=0.0152					Treatment (between columns)	3.539	2	1.77	F (2, 7) = 16.63	P=0.0022					Treatment (between columns)	5.801	2	2.901	F (2, 7) = 8.930	P=0.0118
Residual (within columns)	1.728	9	0.192							Residual (within columns)	0.7449	7	0.1064							Residual (within columns)	2.274	7	0.3248
Total	4.383	11								Total	4.284	9								Total	8.075	9
Data summary										Data summary										Data summary
Number of treatments (columns)	3									Number of treatments (columns)	3									Number of treatments (columns)	3
Number of values (total)	12									Number of values (total)	10									Number of values (total)	10
Multiple Comparisons										Multiple Comparisons										Multiple Comparisons
Tukey's multiple comparisons test	Mean Diff.	95.00% CI of diff.	Below threshold?	Summary	Adjusted P Value					Tukey's multiple comparisons test	Mean Diff.	95.00% CI of diff.	Below threshold?	Summary	Adjusted P Value					Tukey's multiple comparisons test	Mean Diff.	95.00% CI of diff.	Below threshold?	Summary	Adjusted P Value
wt vs. ΔbspD	0.9246	0.05953 to 1.790	Yes	*	0.0371	A-B				wt vs. ΔbspD	1.129	0.3955 to 1.863	Yes	**	0.0066	A-B				wt vs. ΔbspD	1.612	0.3302 to 2.894	Yes	*	0.0183	A-B
wt vs. ΔbspD Rescue	-0.1328	-0.9979 to 0.7323	No	ns	0.9047	A-C				wt vs. ΔbspD Rescue	-0.1574	-0.9418 to 0.6270	No	ns	0.8292	A-C				wt vs. ΔbspD Rescue	-0.1096	-1.392 to 1.172	No	ns	0.9658	A-C
ΔbspD vs. ΔbspD Rescue	-1.057	-1.923 to -0.1923	Yes	*	0.0191	B-C				ΔbspD vs. ΔbspD Rescue	-1.287	-2.020 to -0.5529	Yes	**	0.0032	B-C				ΔbspD vs. ΔbspD Rescue	-1.722	-3.092 to -0.3513	Yes	*	0.0184	B-C
Test details	Mean 1	Mean 2	Mean Diff.	SE of diff.	n1	n2	q	DF		Test details	Mean 1	Mean 2	Mean Diff.	SE of diff.	n1	n2	q	DF		Test details	Mean 1	Mean 2	Mean Diff.	SE of diff.	n1	n2	q	DF
wt vs. ΔbspD	-0.3705	-1.295	0.9246	0.3099	4	4	4.22	9		wt vs. ΔbspD	-0.7935	-1.923	1.129	0.2491	3	4	6.41	7		wt vs. ΔbspD	-2.64	-4.252	1.612	0.4353	4	3	5.238	7
wt vs. ΔbspD Rescue	-0.3705	-0.2377	-0.1328	0.3099	4	4	0.6061	9		wt vs. ΔbspD Rescue	-0.7935	-0.636	-0.1574	0.2664	3	3	0.8358	7		wt vs. ΔbspD Rescue	-2.64	-2.531	-0.1096	0.4353	4	3	0.3561	7
ΔbspD vs. ΔbspD Rescue	-1.295	-0.2377	-1.057	0.3099	4	4	4.826	9		ΔbspD vs. ΔbspD Rescue	-1.923	-0.636	-1.287	0.2491	4	3	7.303	7		ΔbspD vs. ΔbspD Rescue	-4.252	-2.531	-1.722	0.4653	3	3	5.233	7

## Sheet: Fig S3E
Fig	S3E
CFU/ml	wt					ΔbspD					ΔbspD::eipAbspD
	R1	R2	R3	R4	R5	R1	R2	R3	R4	R5	R1	R2	R3	R4	R5
0 mM EDTA	8700000000	7300000000	3800000000	4900000000	1100000000	2400000000	3600000000	3400000000	2200000000	45000000	11000000000	4100000000	5200000000	3700000000	1100000000
0.5 mM EDTA	2700000000	2900000000	2500000000	1100000000	610000000	110000000	120000000	44000000	56000000	26000000	2600000000	3000000000	3000000000	1500000000	670000000
2 mM EDTA	500000000	280000	560000000	360000000	430000000	19000000	55000000	35000000	43000000	290000	540000000	610000000	630000000	OUTLIER	740000000
4 mM EDTA	2000000	12000000	26000000	9900000	1400000	1000	520000	900000	9700	0	5900000	8200000	OUTLIER	8900000	5700000
Stats for 0mM EDTA										Stats for 0.5mM EDTA										Stats for 2mM EDTA										Stats for 4mM EDTA
ANOVA summary										ANOVA summary										ANOVA summary										ANOVA summary
F	1.571									F	9.296									F	20.79									F	3.508
P value	0.2478									P value	0.0036									P value	0.0002									P value	0.0663
P value summary	ns									P value summary	**									P value summary	***									P value summary	ns
Significant diff. among means (P < 0.05)?	No									Significant diff. among means (P < 0.05)?	Yes									Significant diff. among means (P < 0.05)?	Yes									Significant diff. among means (P < 0.05)?	No
R squared	0.2075									R squared	0.6077									R squared	0.7908									R squared	0.3894
Brown-Forsythe test										Brown-Forsythe test										Brown-Forsythe test										Brown-Forsythe test
F (DFn, DFd)	0.7238 (2, 12)									F (DFn, DFd)	2.178 (2, 12)									F (DFn, DFd)	1.791 (2, 11)									F (DFn, DFd)	4.276 (2, 11)
P value	0.5049									P value	0.156									P value	0.2122									P value	0.0423
P value summary	ns									P value summary	ns									P value summary	ns									P value summary	*
Are SDs significantly different (P < 0.05)?	No									Are SDs significantly different (P < 0.05)?	No									Are SDs significantly different (P < 0.05)?	No									Are SDs significantly different (P < 0.05)?	Yes
Bartlett's test										Bartlett's test										Bartlett's test										Bartlett's test
Bartlett's statistic (corrected)	2.889									Bartlett's statistic (corrected)	18.77									Bartlett's statistic (corrected)	12.99									Bartlett's statistic (corrected)	22.75
P value	0.2358									P value	<0.0001									P value	0.0015									P value	<0.0001
P value summary	ns									P value summary	****									P value summary	**									P value summary	****
Are SDs significantly different (P < 0.05)?	No									Are SDs significantly different (P < 0.05)?	Yes									Are SDs significantly different (P < 0.05)?	Yes									Are SDs significantly different (P < 0.05)?	Yes
ANOVA table	SS	DF	MS	F (DFn, DFd)	P value					ANOVA table	SS	DF	MS	F (DFn, DFd)	P value					ANOVA table	SS	DF	MS	F (DFn, DFd)	P value					ANOVA table	SS	DF	MS	F (DFn, DFd)	P value
Treatment (between columns)	2.546e+19	2	1.273e+19	F (2, 12) = 1.571	P=0.2478					Treatment (between columns)	1.325e+19	2	6.625e+18	F (2, 12) = 9.296	P=0.0036					Treatment (between columns)	8.16e+17	2	4.08e+17	F (2, 11) = 20.79	P=0.0002					Treatment (between columns)	259000000000000	2	129500000000000	F (2, 11) = 3.508	P=0.0663
Residual (within columns)	9.726e+19	12	8.105e+18							Residual (within columns)	8.552e+18	12	7.127e+17							Residual (within columns)	2.158e+17	11	1.962e+16							Residual (within columns)	406100000000000	11	36920964962909
Total	1.227e+20	14								Total	2.18e+19	14								Total	1.032e+18	13								Total	665200000000000	13
Data summary										Data summary										Data summary										Data summary
Number of treatments (columns)	3									Number of treatments (columns)	3									Number of treatments (columns)	3									Number of treatments (columns)	3
Number of values (total)	15									Number of values (total)	15									Number of values (total)	14									Number of values (total)	14
Multiple Comparisons										Multiple Comparisons										Multiple Comparisons										Multiple Comparisons
Tukey's multiple comparisons test	Mean Diff.	95.00% CI of diff.	Below threshold?	Summary	Adjusted P Value					Tukey's multiple comparisons test	Mean Diff.	95.00% CI of diff.	Below threshold?	Summary	Adjusted P Value					Tukey's multiple comparisons test	Mean Diff.	95.00% CI of diff.	Below threshold?	Summary	Adjusted P Value					Tukey's multiple comparisons test	Mean Diff.	95.00% CI of diff.	Below threshold?	Summary	Adjusted P Value
wt vs. ΔbspD	2831000000	-1972656749 to 7634656749	No	ns	0.2944	A-B				wt vs. ΔbspD	1890800000	466375585 to 3315224415	Yes	*	0.0105	A-B				wt vs. ΔbspD	339598000	100335016 to 578860984	Yes	**	0.0072	A-B				wt vs. ΔbspD	9973860	-405440 to 20353160	No	ns	0.0598	A-B
wt vs. ΔbspD::eipAbspD	140000000	-4663656749 to 4943656749	No	ns	0.9967	A-C				wt vs. ΔbspD::eipAbspD	-192000000	-1616424415 to 1232424415	No	ns	0.9316	A-C				wt vs. ΔbspD::eipAbspD	-259944000	-513720718 to -6167282	Yes	*	0.0447	A-C				wt vs. ΔbspD::eipAbspD	3085000	-7923910 to 14093910	No	ns	0.7359	A-C
ΔbspD vs. ΔbspD::eipAbspD	-2691000000	-7494656749 to 2112656749	No	ns	0.3277	B-C				ΔbspD vs. ΔbspD::eipAbspD	-2082800000	-3507224415 to -658375585	Yes	**	0.0055	B-C				ΔbspD vs. ΔbspD::eipAbspD	-599542000	-853318718 to -345765282	Yes	***	0.0001	B-C				ΔbspD vs. ΔbspD::eipAbspD	-6888860	-17897770 to 4120050	No	ns	0.252	B-C
Test details	Mean 1	Mean 2	Mean Diff.	SE of diff.	n1	n2	q	DF		Test details	Mean 1	Mean 2	Mean Diff.	SE of diff.	n1	n2	q	DF		Test details	Mean 1	Mean 2	Mean Diff.	SE of diff.	n1	n2	q	DF		Test details	Mean 1	Mean 2	Mean Diff.	SE of diff.	n1	n2	q	DF
wt vs. ΔbspD	5160000000	2329000000	2831000000	1800563060	5	5	2.224	12		wt vs. ΔbspD	1962000000	71200000	1890800000	533919495	5	5	5.008	12		wt vs. ΔbspD	370056000	30458000	339598000	88587809	5	5	5.421	11		wt vs. ΔbspD	10260000	286140	9973860	3842966	5	5	3.67	11
wt vs. ΔbspD::eipAbspD	5160000000	5020000000	140000000	1800563060	5	5	0.11	12		wt vs. ΔbspD::eipAbspD	1962000000	2154000000	-192000000	533919495	5	5	0.5086	12		wt vs. ΔbspD::eipAbspD	370056000	630000000	-259944000	93961561	5	4	3.912	11		wt vs. ΔbspD::eipAbspD	10260000	7175000	3085000	4076081	5	4	1.07	11
ΔbspD vs. ΔbspD::eipAbspD	2329000000	5020000000	-2691000000	1800563060	5	5	2.114	12		ΔbspD vs. ΔbspD::eipAbspD	71200000	2154000000	-2082800000	533919495	5	5	5.517	12		ΔbspD vs. ΔbspD::eipAbspD	30458000	630000000	-599542000	93961561	5	4	9.024	11		ΔbspD vs. ΔbspD::eipAbspD	286140	7175000	-6888860	4076081	5	4	2.39	11

[truncated: 8 more sheets: Fig 3E, Fig 4B, Fig 4C, Fig S5A and B, Fig 4D, Fig 4E, Fig 4F, Fig 4G]
